# Supplementary material for: Colletotrichum shisoi sp. nov., an anthracnose pathogen of Perilla frutescens in Japan: molecular phylogenetic, morphological and genomic evidence
Source: Sci Rep. 2019 Sep 16;9:13349. doi: 10.1038/s41598-019-50076-5 (PMC6746953; doi:10.1038/s41598-019-50076-5)
Supplement: Supplementary file 2 — Supplementary Tables S1–6 [file 41598_2019_50076_MOESM2_ESM.xlsx]

## Sheet: Supplementary Table S1
Supplementary Table S1. Top ten BLASTn hits of the JCM 31818 ITS sequence against the NCBI non-redundant database.
Colletotrichum species complex	Subject strain description	Subject accession	Percent identity	Alignment length	Mismatches	Gap opens	Subject start	Subject End	E-value	Bit score
Destructivum	Colletotrichum bryoniicola CBS 109849	NR_137890.1	98.718	546	7	0	1	546	0	970
Destructivum	Colletotrichum higginsianum	MF510821.1	98.535	546	8	0	6	551	0	965
N/A	Ascomycota sp. UNEX FECRGA 2012E373	KP899425.1	98.535	546	8	0	49	594	0	965
Destructivum	Colletotrichum fuscum strain CBS 825.68	KM105177.1	98.535	546	8	0	1	546	0	965
Gloeosporioides	Colletotrichum gloeosporioides strain HBxn-3	HQ645077.1	98.535	546	8	0	25	570	0	965
Gloeosporioides	Colletotrichum gloeosporioides strain HBxn-4	HQ645076.1	98.535	546	8	0	26	571	0	965
Destructivum	Colletotrichum higginsianum strain XN4-5	JF830783.1	98.535	546	8	0	19	564	0	965
Destructivum	Colletotrichum higginsianum isolate Riddes-WT2	HM044877.1	98.535	546	8	0	60	605	0	965
Destructivum	Colletotrichum higginsianum isolate AEr0406NT-1	AB455253.1	98.535	546	8	0	6	551	0	965
Destructivum	Colletotrichum fuscum strain DAOM216112	EU400144.1	98.535	546	8	0	29	574	0	965

## Sheet: Supplementary Table S2
Supplementary Table S2. Strains of Colletotrichum sp. used for phylogenetic analyses with GenBank accession numbers.
Species	Culture collection accession no.	Host/Substrate	Country	GenBank Accession No.
				ITS	GAPDH	CHS-1	ACT	TUB2
C. americae-borealis	ATCC 11869, LARS 373, CPC 18946	Medicago sativa	USA	KM105223	KM105578	KM105293	KM105433	KM105503
	CBS 136232*	Medicago sativa	USA	KM105224	KM105579	KM105294	KM105434	KM105504
	CBS 136855	Medicago sativa	USA	KM105225	KM105580	KM105295	KM105435	KM105505
C. antirrhinicola	CBS 102189*	Antirrhinum majus	New Zealand	KM105180	KM105531	KM105250	KM105390	KM105460
C. atractylicola	SAUCC 1307*	Atractylodes chinensis	China	KR149280	KR259334	KR259333	KR132243	KU058178
	SAUCC 130721	Atractylodes chinensis	China	KU289190	KU289205	KU289200	KU289195	KU289210
	SAUCC 130724	Atractylodes chinensis	China	KU289191	KU289206	KU289201	KU289196	KU289211
	SAUCC 130801	Atractylodes chinensis	China	KU289192	KU289207	KU289202	KU289197	KU289212
	SAUCC 130804	Atractylodes chinensis	China	KU289193	KU289208	KU289203	KU289198	KU289213
	SAUCC 130812	Atractylodes chinensis	China	KU289194	KU289209	KU289204	KU289199	KU289214
C. bryoniicola	CBS 109849*	Bryonia dioica	Netherlands	KM105181	KM105532	KM105251	KM105391	KM105461
C. destructivum	CBS 114801, AR 4031	Crupina vulgaris	Greece	KM105219	KM105574	KM105289	KM105429	KM105499
	CBS 119187, AR 4031	Crupina vulgaris	Greece	KM105220	KM105575	KM105290	KM105430	KM105500
	CBS 128509, LARS 320	Medicago sativa	Canada	KM105214	KM105569	KM105284	KM105424	KM105494
	CBS 157.83	Medicago sativa	Serbia	KM105215	KM105570	KM105285	KM105425	KM105495
	CBS 167.58	Medicago sativa	Italy	KM105213	KM105568	KM105283	KM105423	KM105493
	CBS 511.97, LARS 202	Medicago sativa	Morocco	KM105216	KM105571	KM105286	KM105426	KM105496
	CBS 520.97, LARS 709	Medicago sativa	Saudi Arabia	KM105217	KM105572	KM105287	KM105427	KM105497
	CBS 130238	Phragmites	USA	KM105218	KM105573	KM105288	KM105428	KM105498
	IMI 387103, CPC 18082	Rumex sp.	Korea	KM105221	KM105576	KM105291	KM105431	KM105501
	CBS 136228*	Trifolium hybridum	USA	KM105207	KM105561	KM105277	KM105417	KM105487
	CBS 136229	Trifolium hybridum	USA	KM105211	KM105565	KM105281	KM105421	KM105491
	CBS 136852	Trifolium hybridum	USA	KM105208	KM105562	KM105278	KM105418	KM105488
	CBS 136853	Trifolium hybridum	USA	KM105209	KM105563	KM105279	KM105419	KM105489
	CBS 136230	Trifolium repens	USA	KM105210	KM105564	KM105280	KM105420	KM105490
	CBS 136231	Trifolium repens	USA	KM105212	KM105566	KM105282	KM105422	KM105492
	CBS 149.34	Trifolium sp.	Netherlands	JQ005764	KM105567	JQ005785	JQ005827	JQ005848
C. fuscum	CBS 133704	Digitalis dubia	Netherlands	KM105176	KM105526	KM105246	KM105386	KM105456
	CBS 130.57	Digitalis lanata	unknown	JQ005762	KM105530	JQ005783	JQ005825	JQ005846
	CBS 133701*	Digitalis lutea	Germany	KM105174	KM105524	KM105244	KM105384	KM105454
	CBS 133702	Digitalis lutea	Netherlands	KM105178	KM105528	KM105248	KM105388	KM105458
	CBS 133703	Digitalis obscura	Netherlands	KM105175	KM105525	KM105245	KM105385	KM105455
	CBS 825.68	Digitalis purpurea	Netherlands	KM105177	KM105527	KM105247	KM105387	KM105457
	CBS 200.54	unknown	Germany	KM105179	KM105529	KM105249	KM105389	KM105459
C. higginsianum	Abc 6-2, CPC 19368	Brassica chinensis	Japan	KM105187	KM105539	KM105257	KM105397	KM105467
	IMI 349061, CPC 19379*	Brassica chinensis	Trinidad and Tobago	KM105184	KM105535	KM105254	KM105394	KM105464
	IMI 349063, CPC 19380	Brassica chinensis	Trinidad and Tobago	JQ005760	KM105536	JQ005781	JQ005823	JQ005844
	Abo 1-1, CPC 19364	Brassica oleracea	Japan	KM105185	KM105537	KM105255	KM105395	KM105465
	Abp 1-2, CPC 19365	Brassica pekinensis	Japan	KM105186	KM105538	KM105256	KM105396	KM105466
	Abr 2-2, CPC 19369	Brassica rapa	Japan	KM105188	KM105540	KM105258	KM105398	KM105468
	Abr 3-1, CPC 19370	Brassica rapa	Japan	KM105189	KM105541	KM105259	KM105399	KM105469
	MAFF 305635, Abr 1-5, CPC 19366	Brassica rapa	Japan	JQ005761	KM105542	JQ005782	JQ005824	JQ005845
	CBS 128508, LARS 889, Kyoto 337-5	Brassica rapa var. komatsuna	Japan	KM105190	KM105543	KM105260	KM105400	KM105470
	NBRC 6182, CPC 18944	Brassica sp.	Italy	KM105191	KM105544	KM105261	KM105401	KM105471
	MAFF 244502	Lamium amplexicaule	Japan	See below†	See below†			See below†
	MAFF 244503	Lamium amplexicaule	Japan	See below†				See below†
	AR 3-1, CPC 19394	Raphanus sativus	Japan	KM105193	KM105546	KM105263	KM105403	KM105473
	AR 3-5, CPC 19363	Raphanus sativus	Japan	KM105192	KM105545	KM105262	KM105402	KM105472
	AR 8-1, CPC 19396	Raphanus sativus	Japan	KM105195	KM105548	KM105265	KM105405	KM105475
	AR 7-3, CPC 19395	Raphanus sativus var. sativus	Japan	KM105194	KM105547	KM105264	KM105404	KM105474
C. lentis	CBS 127604, DAOM 235316, CT21*	Lens culinaris	Canada	JQ005766	KM105597	JQ005787	JQ005829	JQ005850
	CBS 127605, DAOM 235317, CT26	Lens culinaris	Canada	KM105241	KM105598	KM105311	KM105451	KM105521
C. lini	CBS 112.21, LCP 46.621	Linum usitatissimum	UK	KM105229	KM105585	KM105299	KM105439	KM105509
	CBS 172.51*	Linum usitatissimum	Netherlands	JQ005765	KM105581	JQ005786	JQ005828	JQ005849
	CBS 505.97, LARS 77	Linum usitatissimum	Ireland	KM105226	KM105582	KM105296	KM105436	KM105506
	IMI 103842, CPC 18947	Linum usitatissimum	UK	KM105227	KM105583	KM105297	KM105437	KM105507
	IMI 103844, CPC 16816	Linum usitatissimum	UK	KM105228	KM105584	KM105298	KM105438	KM105508
	CBS 136856	Medicago sativa	USA	KM105233	KM105589	KM105303	KM105443	KM105513
	CBS 100569, PD 97/14304	Nigella sp.	France	KM105230	KM105586	KM105300	KM105440	KM105510
	IMI 391904, IS320, CPC 19382	Raphanus raphanistrum	Tunisia	KM105232	KM105588	KM105302	KM105442	KM105512
	CBS 136233	Taraxacum sp.	USA	KM105240	KM105596	KM105310	KM105450	KM105520
	CBS 136857	Taraxacum sp.	USA	KM105239	KM105595	KM105309	KM105449	KM105519
	CBS 117156	Teucrium scorodonia	Netherlands	KM105231	KM105587	KM105301	KM105441	KM105511
	CBS 136850	Trifolium hybridum	USA	KM105237	KM105593	KM105307	KM105447	KM105517
	CBS 136851	Trifolium hybridum	USA	KM105238	KM105594	KM105308	KM105448	KM105518
	CBS 130829	Trifolium repens	Germany	KM105235	KM105591	KM105305	KM105445	KM105515
	CBS 130828	Trifolium repens	Germany	KM105234	KM105590	KM105304	KM105444	KM105514
	IMI 69991, CPC 20242	Trifolium sp.	New Zealand	KM105236	KM105592	KM105306	KM105446	KM105516
C. ocimi	CBS 298.94*	Ocimum basilicum	Italy	KM105222	KM105577	KM105292	KM105432	KM105502
C. panacicola	C08048	Panax ginseng	Korea	GU935867	GU935847		GU944757
	C08061	Panax ginseng	Korea	GU935868	GU935848		GU935791
	C08087	Panax ginseng	Korea	GU935869	GU935849		GU944758
C. pisicola	CBS 724.97, LARS 60*	Pisum sativum	USA	KM105172	KM105522	KM105242	KM105382	KM105452
C. shisoi	JCM 31818*	Perilla frutescens var. crispa	Japan	MH660930	MH660931	MH660929	MH660928	MH660932
	MAFF 240106	Perilla frutescens var. crispa	Japan	MH660936	MH660935	MH660934	MH660933	MH660937
C. tabacum	CBS 124249, MUCL 44942	Centella asiatica	Madagascar	KM105206	KM105560	KM105276	KM105416	KM105486
	CBS 161.53	Nicotiana tabacum	Zambia	JQ005763	KM105559	JQ005784	JQ005826	JQ005847
	IMI 50187, CPC 16820	Nicotiana tabacum	India	KM105205	KM105558	KM105275	KM105415	KM105485
	N150, CPC 18945*	Nicotiana tabacum	Canada	KM105204	KM105557	KM105274	KM105414	KM105484
C. tanaceti	BRIP57316	Tanacetum cinerariifolium	Australia	JX218230	JX218245	JX259270	JX218240	JX218235
	CBS 132693	Tanacetum cinerariifolium	Australia	JX218228	JX218243	JX259268	JX218238	JX218233
	CBS 132818	Tanacetum cinerariifolium	Australia	JX218229	JX218244	JX259269	JX218239	JX218234
C. utrechtense	CBS 130243*	Trifolium pratense	Netherlands	KM105201	KM105554	KM105271	KM105411	KM105481
	CBS 135827	Trifolium pratense	Netherlands	KM105202	KM105555	KM105272	KM105412	KM105482
	CBS 135828	Trifolium pratense	Netherlands	KM105203	KM105556	KM105273	KM105413	KM105483
C. vignae	CBS 501.97, LARS 56*	Vigna unguiculata	Nigeria	KM105183	KM105534	KM105253	KM105393	KM105463
	IMI 334960, CPC 19383	Vigna unguiculata	Nigeria	KM105182	KM105533	KM105252	KM105392	KM105462
Colletotrichum sp.	CBS 125336	Heracleum sp.	Netherlands	KM105198	KM105551	KM105268	KM105408	KM105478
	CBS 126510	Heracleum sp.	Netherlands	KM105199	KM105552	KM105269	KM105409	KM105479
	CPC 18076	Heracleum sp.	Netherlands	KM105200	KM105553	KM105270	KM105410	KM105480
Colletotrichum sp.	CH90-M1, CPC 19361	Matthiola incana	Japan	KM105196	KM105549	KM105266	KM105406	KM105476
	CH93-M1, CPC 19362	Matthiola incana	Japan	KM105197	KM105550	KM105267	KM105407	KM105477
	CBS 107.40	Pisum sativum	Russia	KM105173	KM105523	KM105243	KM105383	KM105453
C. boninense	MAFF 305972*	Crinum asiaticum var. sinicum	Japan	JQ005153	JQ005240	JQ005329	JQ00501	JQ005588
*Ex-type cultures
†Sequences generated by MAFF Genebank Project
Sequences generated in this study emphasized in bold.
ATCC: American Type Culture Collection, Virginia, USA; BRIP: Plant Pathology Herbarium, Department of Primary Industries, Queensland, Australia; CBS: Culture collection of the Centraalbureau voor Schimmelcultures, Fungal Biodiversity Centre, Utrecht, The Netherlands; CPC: Culture collection of Pedro Crous, housed at CBS; DAOM: Plant Research Institute, Department of Agriculture (Mycology), Ottawa…
ITS: internal transcribed spacers and intervening 5.8S nrDNA; GAPDH: partial glyceraldehyde-3-phosphate dehydrogenase gene; CHS-1: partial chitin synthase-1 gene; ACT: partial actin gene; TUB2: partial beta-tubulin gene. Sequences generated in this study are emphasised in bold face.

## Sheet: Supplementary Table S3
Supplementary Table S3. Colletotrichum shisoi proteins classified according to orthofinder analysis along with their DeepLoc-predicted localisations. Secreted orthogroups were classified based on secreted proteins in C. shisoi, C. higginsianum, C. graminicola, C. spaethianum and C. incanum. All orthogroups are orthogroups that were classified based on all proteins from the five species.
GeneID	Description	Localisation	CDS length	Secreted orthogroup	All orthogroup	Conserved in all five species	Conserved in Colletotrichum destructivum clade
CSHI_00001	Tip elongation protein 1	Cytoplasm	2496	.	OG0006545	1	0
CSHI_00002	Serine/threonine-protein kinase ppk13	Nucleus	1278	.	OG0006538	1	0
CSHI_00003	Alpha-mannosidase	Cytoplasm	3189	.	OG0000792	1	0
CSHI_00004	Hypothetical protein	Nucleus	978	.	OG0006532	1	0
CSHI_00005	MutS protein-like protein 1	Mitochondrion	3060	.	OG0006526	1	0
CSHI_00006	60S acidic ribosomal protein P0	Cytoplasm	939	.	OG0006524	1	0
CSHI_00007	TRNA (guanine-N(7)-)-methyltransferase non-catalytic subunit trm82	Nucleus	1677	.	OG0006514	1	0
CSHI_00008	Mitochondrial protein import protein mas5	Nucleus	1257	.	OG0006504	1	0
CSHI_00009	3-oxoacyl-[acyl-carrier-protein] reductase FabG	Cytoplasm	864	.	OG0006498	1	0
CSHI_00010	Cytidine deaminase	Cytoplasm	513	.	OG0009324	0	0
CSHI_00011	ATP-dependent RNA helicase eIF4A	Cytoplasm	1188	.	OG0000462	1	0
CSHI_00012	F-box protein	Cytoplasm	1206	.	OG0006489	1	0
CSHI_00013	Polyadenylate-binding protein-interacting protein 7	Cytoplasm	2196	.	OG0006482	1	0
CSHI_00014	Golgi apparatus membrane protein tvp38	Plastid	1245	.	OG0006473	1	0
CSHI_00015	Hypothetical protein	Nucleus	1737	.	OG0006467	1	0
CSHI_00016	Proline iminopeptidase	Mitochondrion	1410	.	OG0006463	1	0
CSHI_00017	Lipase 5	Extracellular	1626	SP0000483	OG0006460	1	0
CSHI_00018	Hypothetical protein	Nucleus	1440	.	OG0006453	1	0
CSHI_00019	DNA polymerase theta	Cytoplasm	2913	.	OG0006450	1	0
CSHI_00020	E3 ubiquitin-protein ligase SNT2	Nucleus	4665	.	OG0006444	1	0
CSHI_00021	Cytosine deaminase	Cytoplasm	435	.	OG0006440	1	0
CSHI_00022	Rho-type GTPase-activating protein 1	Cytoplasm	3561	.	OG0006435	1	0
CSHI_00023	Sterol-4-alpha-carboxylate 3-dehydrogenase, decarboxylating	Peroxisome	1125	.	OG0006429	1	0
CSHI_00024	Hypothetical protein	Nucleus	834	.	OG0006423	1	0
CSHI_00025	Mismatch-binding protein cmb1	Mitochondrion	906	.	OG0006417	1	0
CSHI_00026	Proteasome subunit beta type-7	Cytoplasm	789	.	OG0006414	1	0
CSHI_00027	Glutamine-fructose-6-phosphate aminotransferase	Cytoplasm	2100	.	OG0006411	1	0
CSHI_00028	Probable 26S proteasome subunit rpt4	Cytoplasm	1173	.	OG0006405	1	0
CSHI_00029	Hypothetical protein	Cytoplasm	1596	.	OG0006400	1	0
CSHI_00030	Hypothetical protein	Cytoplasm	2766	.	OG0006398	1	0
CSHI_00031	ATP-dependent helicase SGS1	Nucleus	4821	.	OG0006395	1	0
CSHI_00032	Nitrate transporter	Cell membrane	1167	.	OG0006390	1	0
CSHI_00033	RNA-dependent RNA polymerase 1	Cytoplasm	3942	.	OG0002554	1	0
CSHI_00034	3-oxoadipate enol-lactonase 2	Cytoplasm	1614	.	OG0002555	1	0
CSHI_00035	Endoglucanase-7	Extracellular	936	SP0000220	OG0000860	1	0
CSHI_00036	Hypothetical protein	Nucleus	1425	.	OG0002556	1	0
CSHI_00037	Putative elongation of fatty acids protein 1	Endoplasmic reticulum	1026	.	OG0000468	1	0
CSHI_00038	Lipase 1	Extracellular	1761	SP0000774	OG0009225	0	0
CSHI_00039	Septum-promoting GTP-binding protein 1	Cytoplasm	906	.	OG0005652	1	0
CSHI_00040	Glycine cleavage system H protein 2	Mitochondrion	525	.	OG0005651	1	0
CSHI_00041	Porphobilinogen deaminase	Cytoplasm	1044	.	OG0005650	1	0
CSHI_00042	Hypothetical protein	Extracellular	621	SP0000449	OG0005648	1	0
CSHI_00043	NAD(P) transhydrogenase	Plastid	3279	.	OG0005647	1	0
CSHI_00044	Uncharacterized transcriptional regulatory protein	Cytoplasm	2250	.	OG0000138	1	0
CSHI_00045	Leptomycin B resistance protein pmd1	Cell membrane	3816	.	OG0000039	1	0
CSHI_00046	Alkaline phosphatase H	Extracellular	2007	SP0000036	OG0000455	1	0
CSHI_00047	Copper homeostasis protein cutC-like protein	Plastid	753	.	OG0010074	0	0
CSHI_00048	Hypothetical protein	Nucleus	1599	.	OG0005646	1	0
CSHI_00049	Phosphatidylglycerophosphatase GEP4	Mitochondrion	588	.	OG0005645	1	0
CSHI_00050	Origin recognition complex subunit 2	Nucleus	1698	.	OG0005644	1	0
CSHI_00051	Dolichol kinase sec59	Cell membrane	2421	.	OG0005643	1	0
CSHI_00052	Hypothetical protein	Cell membrane	1329	.	OG0005641	1	0
CSHI_00053	Uncharacterized protein	Nucleus	474	.	OG0005640	1	0
CSHI_00054	Y+L amino acid transporter 2	Cell membrane	1863	.	OG0005639	1	0
CSHI_00055	Formate dehydrogenase	Mitochondrion	1281	.	OG0005638	1	0
CSHI_00056	Hypothetical protein	Extracellular	1047	SP0000448	OG0005637	1	0
CSHI_00057	Hypothetical protein	Cell membrane	1728	.	OG0005636	1	0
CSHI_00058	NADP-dependent malic enzyme	Plastid	1995	.	OG0005635	1	0
CSHI_00059	Hypothetical protein	Cytoplasm	2778	.	OG0005634	1	0
CSHI_00060	Thiol-specific monooxygenase	Peroxisome	1407	.	OG0005633	1	0
CSHI_00061	Hypothetical protein	Cytoplasm	5220	.	OG0005632	1	0
CSHI_00062	Cutinase transcription factor 1 beta	Nucleus	2862	.	OG0005631	1	0
CSHI_00063	Hypothetical protein	Mitochondrion	393	.	OG0011157	0	1
CSHI_00064	Acetoacetyl-CoA synthetase	Peroxisome	2112	.	OG0005630	1	0
CSHI_00065	Anaphase-promoting complex subunit cut9	Cytoplasm	1845	.	OG0005629	1	0
CSHI_00066	Eukaryotic translation initiation factor 4E type 2	Nucleus	1044	.	OG0005628	1	0
CSHI_00067	Probable mRNA-splicing protein ubp10	Nucleus	1605	.	OG0005627	1	0
CSHI_00068	Probable U3 small nucleolar RNA-associated protein 13	Cytoplasm	2676	.	OG0005626	1	0
CSHI_00069	Hypothetical protein	Mitochondrion	1575	.	OG0005625	1	0
CSHI_00070	Centromere protein S	Cytoplasm	333	.	OG0005624	1	0
CSHI_00071	PGA2-homolog C27.01c	Mitochondrion	444	.	OG0005623	1	0
CSHI_00072	Hypothetical protein	Golgi_apparatus	1098	.	OG0000621	1	0
CSHI_00073	Probable sugar phosphate/phosphate translocator	Golgi_apparatus	1152	.	OG0000998	1	0
CSHI_00074	Hypothetical protein	Cytoplasm	711	.	OG0005621	1	0
CSHI_00075	Ubiquitin carboxyl-terminal hydrolase 1	Endoplasmic reticulum	2043	.	OG0005620	1	0
CSHI_00076	Hypothetical protein	Nucleus	555	.	OG0005619	1	0
CSHI_00077	LysM domain-containing protein	Extracellular	1866	SP0000037	OG0008987	0	0
CSHI_00078	Hypothetical protein	Nucleus	633	.	OG0010409	0	1
CSHI_00079	Hypothetical protein	Nucleus	609	.	OG0009692	0	0
CSHI_00080	Developmental regulatory protein wetA	Nucleus	2205	.	OG0001562	1	0
CSHI_00081	Hypothetical protein	Nucleus	264	.	OG0010408	0	1
CSHI_00082	Hypothetical protein	Nucleus	372	.	OG0010407	0	1
CSHI_00083	Flavin carrier protein 1	Cell membrane	2313	.	OG0000306	1	0
CSHI_00084	Hypothetical protein	Nucleus	774	.	OG0010406	0	1
CSHI_00085	Hypothetical protein	Cell membrane	2592	.	OG0001561	1	0
CSHI_00086	Putative secreted protein	Cell membrane	1356	.	OG0001560	1	0
CSHI_00087	SUR7 family protein pun1	Cell membrane	852	.	OG0001559	1	0
CSHI_00088	Rhamnolipids biosynthesis 3-oxoacyl-[acyl-carrier-protein] reductase	Peroxisome	795	.	OG0001558	1	0
CSHI_00089	Hypothetical protein	Nucleus	219	.	OG0001556	1	0
CSHI_00090	Hypothetical protein	Plastid	621	.	OG0010405	0	1
CSHI_00091	Metaxin-1	Mitochondrion	903	.	OG0008409	0	0
CSHI_00092	Ran-binding protein 10	Cytoplasm	2088	.	OG0001555	1	0
CSHI_00093	INO80 complex subunit 4	Nucleus	831	.	OG0001554	1	0
CSHI_00094	Hypothetical protein	Mitochondrion	795	.	OG0001553	1	0
CSHI_00095	Indoleamine 2,3-dioxygenase 1	Peroxisome	1479	.	OG0001552	1	0
CSHI_00096	MFS transporter OpS2	Cell membrane	1722	.	OG0000821	1	0
CSHI_00097	Probable gamma-glutamyl phosphate reductase	Peroxisome	1347	.	OG0001551	1	0
CSHI_00098	Hypothetical protein	Nucleus	1395	.	OG0008408	0	0
CSHI_00099	Hypothetical protein	Nucleus	318	.	OG0001056	1	0
CSHI_00100	L-rhamnono-gamma-lactonase	Cytoplasm	1035	.	OG0001550	1	0
CSHI_00101	Hypothetical protein	Nucleus	903	.	OG0001549	1	0
CSHI_00102	Uncharacterized protein	Cytoplasm	642	.	OG0001548	1	0
CSHI_00103	Hypothetical protein	Endoplasmic reticulum	549	.	OG0001547	1	0
CSHI_00104	Hypothetical protein	Nucleus	948	.	OG0001546	1	0
CSHI_00105	Fasciclin-like arabinogalactan protein	Cell membrane	1206	.	OG0001545	1	0
CSHI_00106	Hypothetical protein	Extracellular	789	SP0000173	OG0001544	1	0
CSHI_00107	Uncharacterized lyase	Cytoplasm	408	.	OG0001543	1	0
CSHI_00108	Hypothetical protein	Endoplasmic reticulum	1887	.	OG0001542	1	0
CSHI_00109	Nicotianamine synthase	Cytoplasm	990	.	OG0001540	0	0
CSHI_00110	Hypothetical protein	Mitochondrion	327	.	OG0014790	0	0
CSHI_00111	UNC93-like protein 2	Cell membrane	1047	.	OG0000820	1	0
CSHI_00112	Multiprotein-bridging factor 1	Cytoplasm	459	.	OG0001539	1	0
CSHI_00113	Hypothetical protein	Nucleus	1536	.	OG0001538	1	0
CSHI_00114	Hypothetical protein	Plastid	189	.	OG0001537	1	0
CSHI_00115	Trichothecene C-15 hydroxylase	Cytoplasm	561	.	OG0010404	0	1
CSHI_00116	Glutathione S-transferase U1	Peroxisome	1038	.	OG0001536	1	0
CSHI_00117	Cyclic AMP-dependent transcription factor ATF-7	Nucleus	1620	.	OG0001535	1	0
CSHI_00118	Kinetochore protein mis13	Nucleus	1464	.	OG0001534	1	0
CSHI_00119	Succinate dehydrogenase assembly factor 2	Mitochondrion	705	.	OG0001533	1	0
CSHI_00120	Endoplasmic reticulum vesicle protein 25	Endoplasmic reticulum	684	.	OG0001532	1	0
CSHI_00121	U1 small nuclear ribonucleoprotein C	Nucleus	585	.	OG0008407	0	0
CSHI_00122	Hypothetical protein	Nucleus	3048	.	OG0001531	1	0
CSHI_00123	Hypothetical protein	Nucleus	450	.	OG0006595	1	0
CSHI_00124	Origin recognition complex subunit 3	Nucleus	2130	.	OG0006598	1	0
CSHI_00125	PWWP domain-containing protein2	Nucleus	1506	.	OG0006601	1	0
CSHI_00126	Pre-mRNA-splicing factor brr2	Nucleus	6612	.	OG0006604	1	0
CSHI_00127	Hypothetical protein	Cytoplasm	1560	.	OG0006607	1	0
CSHI_00128	Replication factor C subunit 2	Cytoplasm	1149	.	OG0006611	1	0
CSHI_00129	Ubiquitin-conjugating enzyme E2 Z	Cytoplasm	1341	.	OG0009359	0	0
CSHI_00130	Hypothetical protein	Nucleus	906	.	OG0006617	1	0
CSHI_00131	Hypothetical protein	Nucleus	501	.	OG0006621	1	0
CSHI_00132	Uncharacterized protein	Cell membrane	1590	.	OG0006628	1	0
CSHI_00133	Hypothetical protein	Cytoplasm	3324	.	OG0006637	1	0
CSHI_00134	Oxysterol-binding protein-like protein OBPalpha	Cell membrane	1569	.	OG0006642	1	0
CSHI_00135	Splicing factor U2AF 23 kDa subunit	Nucleus	627	.	OG0006649	1	0
CSHI_00136	Engulfment and cell motility protein 3	Cytoplasm	2151	.	OG0006657	1	0
CSHI_00137	DNA topoisomerase 3-alpha	Nucleus	1251	.	OG0006667	1	0
CSHI_00138	PX domain-containing protein	Nucleus	2811	.	OG0006675	1	0
CSHI_00139	Hypothetical protein	Golgi_apparatus	1272	.	OG0006683	1	0
CSHI_00140	RRNA-processing protein cgrA	Nucleus	351	.	OG0006691	1	0
CSHI_00141	Hypothetical protein	Cytoplasm	2769	.	OG0006700	1	0
CSHI_00142	Protein PEROXIN-4	Cytoplasm	573	.	OG0006706	1	0
CSHI_00143	Mannan polymerase complex subunit MNN9	Golgi_apparatus	1083	.	OG0006715	1	0
CSHI_00144	THO complex subunit 4A	Nucleus	1050	.	OG0006722	1	0
CSHI_00145	Hypothetical protein	Cytoplasm	753	.	OG0009370	0	0
CSHI_00146	Hypothetical protein	Mitochondrion	2502	.	OG0000763	1	0
CSHI_00147	Valine-tRNA ligase	Cytoplasm	3270	.	OG0006753	1	0
CSHI_00148	Secretory component protein SHR3	Endoplasmic reticulum	651	.	OG0006762	1	0
CSHI_00149	Hypothetical protein	Cytoplasm	2106	.	OG0006770	1	0
CSHI_00150	DNA polymerase alpha-associated DNA helicase A	Cytoplasm	2070	.	OG0006781	1	0
CSHI_00151	Hypothetical protein	Endoplasmic reticulum	981	.	OG0006788	1	0
CSHI_00152	Diphthine-ammonia ligase	Cytoplasm	2511	.	OG0006796	1	0
CSHI_00153	C2H2 finger domain transcription factor sebA	Nucleus	1689	.	OG0006804	1	0
CSHI_00154	Hypothetical protein	Cytoplasm	222	.	OG0011294	0	1
CSHI_00155	Hypothetical protein	Mitochondrion	366	.	OG0011295	0	1
CSHI_00156	Hypothetical protein	Nucleus	408	.	OG0010121	0	0
CSHI_00157	Hypothetical protein	Cytoplasm	1830	.	OG0001966	1	0
CSHI_00158	IMP-specific 5'-nucleotidase 1	Mitochondrion	1425	.	OG0001967	1	0
CSHI_00159	Hypothetical protein	Mitochondrion	63	.	OG0014791	0	0
CSHI_00160	Serine/threonine-protein kinase HAL4/SAT4	Cytoplasm	2166	.	OG0001968	1	0
CSHI_00161	Autophagy-related protein 3	Nucleus	1035	.	OG0001969	1	0
CSHI_00162	Pre-mRNA-splicing factor cwc-24	Nucleus	1014	.	OG0001970	1	0
CSHI_00163	Anucleate primary sterigmata protein A	Cytoplasm	5808	.	OG0001972	1	0
CSHI_00164	Putative PH domain-containing protein	Cell membrane	2955	.	OG0001973	1	0
CSHI_00165	DNA polymerase zeta catalytic subunit	Cytoplasm	5166	.	OG0001974	1	0
CSHI_00166	Pre-mRNA-splicing factor SLU7	Nucleus	1386	.	OG0001975	1	0
CSHI_00167	40S ribosomal protein S9	Cytoplasm	573	.	OG0008509	0	0
CSHI_00168	60S ribosomal protein L21-A	Cytoplasm	480	.	OG0001976	1	0
CSHI_00169	Endocytosis protein end4	Cytoplasm	3150	.	OG0001977	1	0
CSHI_00170	Hypothetical protein	Cytoplasm	1131	.	OG0010496	0	1
CSHI_00171	Silenced mating-type M-specific polypeptide Mc	Nucleus	723	.	OG0001978	1	0
CSHI_00172	DNA-(apurinic or apyrimidinic site) lyase 2	Cytoplasm	1917	.	OG0008510	0	0
CSHI_00173	Cytochrome c oxidase subunit 6A	Mitochondrion	381	.	OG0008511	0	0
CSHI_00174	Anaphase-promoting complex subunit 5	Cytoplasm	2382	.	OG0001980	1	0
CSHI_00175	Complex I intermediate-associated protein 30	Mitochondrion	834	.	OG0001981	1	0
CSHI_00176	Hypothetical protein	Nucleus	2430	.	OG0001982	1	0
CSHI_00177	Trichothecene efflux pump TRI12	Lysosome/Vacuole	1266	.	OG0009735	0	0
CSHI_00178	Probable aspartate-semialdehyde dehydrogenase	Peroxisome	1092	.	OG0001983	1	0
CSHI_00179	Putative membrane protein	Cell membrane	2739	.	OG0001984	1	0
CSHI_00180	Sulfate adenylyltransferase	Cytoplasm	1713	.	OG0001985	1	0
CSHI_00181	Hypothetical protein	Nucleus	2733	.	OG0001986	1	0
CSHI_00182	Hypothetical protein	Nucleus	1800	.	OG0001085	1	0
CSHI_00183	Putative importin	Nucleus	3201	.	OG0001988	1	0
CSHI_00184	Fumarate hydratase	Mitochondrion	1443	.	OG0007626	1	0
CSHI_00185	Annexin A7	Cytoplasm	2163	.	OG0007625	1	0
CSHI_00186	Hypothetical protein	Nucleus	351	.	OG0009541	0	0
CSHI_00187	Myosin type-2 heavy chain 1	Cytoplasm	7158	.	OG0007624	1	0
CSHI_00188	Protein red1	Nucleus	3459	.	OG0007623	1	0
CSHI_00189	Sphingoid long-chain base transporter RSB1	Cell membrane	1110	.	OG0007622	1	0
CSHI_00190	Lipase	Endoplasmic reticulum	1932	.	OG0007621	1	0
CSHI_00191	Mitochondrial protein	Mitochondrion	390	.	OG0007620	1	0
CSHI_00192	4'-phosphopantetheinyl transferase NpgA	Cytoplasm	936	.	OG0007619	1	0
CSHI_00193	Hypothetical protein	Mitochondrion	1305	.	OG0007618	1	0
CSHI_00194	Putative transporter	Cell membrane	2874	.	OG0007617	1	0
CSHI_00195	Mitochondrial GTPase 1	Mitochondrion	1077	.	OG0007616	1	0
CSHI_00196	Putative histone deacetylase complex subunit cti6	Nucleus	1773	.	OG0007615	1	0
CSHI_00197	Hypothetical protein	Mitochondrion	255	.	OG0010191	0	0
CSHI_00198	Hypothetical protein	Nucleus	1824	.	OG0007614	1	0
CSHI_00199	Hypothetical protein	Nucleus	4761	.	OG0007613	1	0
CSHI_00200	Hypothetical protein	Nucleus	969	.	OG0007612	1	0
CSHI_00201	D-arabinitol 2-dehydrogenase	Mitochondrion	1092	.	OG0007611	1	0
CSHI_00202	Isovaleryl-CoA dehydrogenase	Mitochondrion	1272	.	OG0007610	1	0
CSHI_00203	Probable methylcrotonoyl-CoA carboxylase beta chain	Mitochondrion	1713	.	OG0007609	1	0
CSHI_00204	Diadenosine hexaphosphate hydrolase	Cytoplasm	594	.	OG0007607	1	0
CSHI_00205	Uncharacterized AIM2 family protein	Cytoplasm	762	.	OG0007606	1	0
CSHI_00206	Target of rapamycin complex 1 subunit mip1	Cytoplasm	4410	.	OG0007605	1	0
CSHI_00207	Hypothetical protein	Mitochondrion	333	.	OG0011448	0	1
CSHI_00208	Tip elongation aberrant protein 1	Cytoplasm	4620	.	OG0007604	1	0
CSHI_00209	Protein EFR3	Cytoplasm	4260	.	OG0007603	1	0
CSHI_00210	Candidapepsin-2	Cell membrane	1725	.	OG0007602	1	0
CSHI_00211	Alpha-ketoglutarate-dependent dioxygenase alkB-like protein 3	Nucleus	2094	.	OG0007601	1	0
CSHI_00212	Acyl-CoA ligase AFT1-1	Peroxisome	1734	.	OG0007600	1	0
CSHI_00213	Signal recognition particle subunit SRP72	Nucleus	1926	.	OG0003609	1	0
CSHI_00214	Protein transport protein sec73	Cytoplasm	3225	.	OG0003610	1	0
CSHI_00215	Putative metallocarboxypeptidase ecm14	Extracellular	1620	SP0000296	OG0003611	1	0
CSHI_00216	Microsomal glutathione S-transferase 3	Mitochondrion	450	.	OG0003612	1	0
CSHI_00217	DNA polymerase lambda	Nucleus	1230	.	OG0003613	1	0
CSHI_00218	Structural maintenance of chromosomes protein 1	Cytoplasm	5178	.	OG0003614	1	0
CSHI_00219	Putative membrane protein	Endoplasmic reticulum	1674	.	OG0003615	1	0
CSHI_00220	WD repeat-containing protein srw1	Nucleus	1659	.	OG0003616	1	0
CSHI_00221	Hypothetical protein	Mitochondrion	237	.	OG0010761	0	1
CSHI_00222	Phototropin-2	Cytoplasm	2175	.	OG0003617	1	0
CSHI_00223	Hypothetical protein	Cytoplasm	1191	.	OG0003618	1	0
CSHI_00224	N-alpha-acetyltransferase 20	Cytoplasm	570	.	OG0003619	1	0
CSHI_00225	Levodione reductase	Cytoplasm	756	.	OG0003620	1	0
CSHI_00226	Putative glutaminase	Extracellular	2334	SP0000297	OG0003621	1	0
CSHI_00227	Uncharacterized RNA-binding protein	Nucleus	1158	.	OG0003622	1	0
CSHI_00228	Protein transport protein sec39	Cytoplasm	2724	.	OG0003623	1	0
CSHI_00229	NADH dehydrogenase [ubiquinone] iron-sulfur protein 5-A	Mitochondrion	312	.	OG0003624	1	0
CSHI_00230	Hypothetical protein	Nucleus	1257	.	OG0003625	1	0
CSHI_00231	AP-1 complex subunit gamma-1	Cytoplasm	2916	.	OG0003626	1	0
CSHI_00232	T-SNARE affecting a late Golgi compartment protein 2	Endoplasmic reticulum	1056	.	OG0003627	1	0
CSHI_00233	Hypothetical protein	Cytoplasm	1731	.	OG0003628	1	0
CSHI_00234	Hypothetical protein	Mitochondrion	210	.	OG0008830	0	0
CSHI_00235	Clathrin light chain	Cytoplasm	726	.	OG0003629	1	0
CSHI_00236	UPF0400 protein	Nucleus	1233	.	OG0003631	1	0
CSHI_00237	ATP-dependent permease MDL2	Cell membrane	2316	.	OG0003632	1	0
CSHI_00238	Putative monoglyceride lipase	Cytoplasm	915	.	OG0003633	1	0
CSHI_00239	Putative metal tolerance protein C3	Cell membrane	933	.	OG0000576	1	0
CSHI_00240	Hypothetical protein	Nucleus	783	.	OG0008831	0	0
CSHI_00241	Glycogenin-1	Cytoplasm	2001	.	OG0003634	1	0
CSHI_00242	ERAD-associated E3 ubiquitin-protein ligase HRD1	Cell membrane	2460	.	OG0003635	1	0
CSHI_00243	Uncharacterized protein	Cytoplasm	438	.	OG0003636	1	0
CSHI_00244	Transcription factor Sp2	Nucleus	1833	.	OG0003637	1	0
CSHI_00245	Cytochrome c	Mitochondrion	318	.	OG0008810	0	0
CSHI_00246	Uncharacterized AAA domain-containing protein	Nucleus	2310	.	OG0003500	1	0
CSHI_00247	Exportin-1	Cytoplasm	3231	.	OG0003499	1	0
CSHI_00248	Hypothetical protein	Mitochondrion	153	.	OG0014792	0	0
CSHI_00249	Alanine-glyoxylate aminotransferase 1	Peroxisome	1155	.	OG0003498	1	0
CSHI_00250	Vacuolar protein sorting-associated protein 29	Cytoplasm	600	.	OG0003497	1	0
CSHI_00251	Shugoshin	Nucleus	2205	.	OG0003496	1	0
CSHI_00252	DASH complex subunit DAD2	Cytoplasm	435	.	OG0003495	1	0
CSHI_00253	Hypothetical protein	Nucleus	2250	.	OG0003494	1	0
CSHI_00254	Neuroligin-4, Y-linked	Cytoplasm	1776	.	OG0003493	1	0
CSHI_00255	Uncharacterized serine-rich protein	Cell membrane	1185	.	OG0003492	1	0
CSHI_00256	Hypothetical protein	Nucleus	408	.	OG0010739	0	1
CSHI_00257	Hypothetical protein	Cell membrane	2343	.	OG0003490	1	0
CSHI_00258	Probable ATP-dependent RNA helicase DHX35	Cytoplasm	2115	.	OG0003489	1	0
CSHI_00259	CUE domain-containing protein 5	Nucleus	1335	.	OG0003488	1	0
CSHI_00260	Ankyrin repeat protein nuc-2	Cytoplasm	3030	.	OG0003487	1	0
CSHI_00261	Hypothetical protein	Endoplasmic reticulum	723	.	OG0003486	1	0
CSHI_00262	Cytochrome c oxidase assembly factor 1	Mitochondrion	909	.	OG0003485	1	0
CSHI_00263	54S ribosomal protein L9	Mitochondrion	1050	.	OG0003484	1	0
CSHI_00264	UPF0593 mitochondrial protein	Mitochondrion	402	.	OG0008809	0	0
CSHI_00265	Hypothetical protein	Nucleus	225	.	OG0010738	0	1
CSHI_00266	Uncharacterized mitochondrial carrier	Mitochondrion	996	.	OG0003482	1	0
CSHI_00267	Hypothetical protein	Cytoplasm	2355	.	OG0003481	1	0
CSHI_00268	Charged multivesicular body protein 6	Nucleus	636	.	OG0008808	0	0
CSHI_00269	Arginyl-tRNA-protein transferase 1	Cytoplasm	1275	.	OG0003480	1	0
CSHI_00270	Diphosphoinositol polyphosphate phosphohydrolase aps1	Cytoplasm	483	.	OG0003479	1	0
CSHI_00271	U6 snRNA-associated Sm-like protein LSm1	Cytoplasm	531	.	OG0003478	1	0
CSHI_00272	Hypothetical protein	Extracellular	2121	SP0000908	OG0009853	0	0
CSHI_00273	Probable maintenance of ploidy protein mob1	Cytoplasm	846	.	OG0003477	1	0
CSHI_00274	ATP synthase subunit 5	Mitochondrion	696	.	OG0003476	1	0
CSHI_00275	Uncharacterized protein	Cytoplasm	3120	.	OG0003474	1	0
CSHI_00276	Ras guanine nucleotide exchange factor A	Cytoplasm	3042	.	OG0003473	1	0
CSHI_00277	Hypothetical protein	Nucleus	1083	.	OG0003472	1	0
CSHI_00278	Uncharacterized zinc-finger protein	Nucleus	1014	.	OG0003471	1	0
CSHI_00279	NifU-like protein	Mitochondrion	954	.	OG0003470	1	0
CSHI_00280	Tip elongation aberrant protein Tea4	Nucleus	3156	.	OG0004453	1	0
CSHI_00281	Hypothetical protein	Mitochondrion	2259	.	OG0004454	1	0
CSHI_00282	Ferric/cupric reductase transmembrane component B	Cell membrane	2250	.	OG0000165	1	0
CSHI_00283	Cysteine synthase	Peroxisome	1320	.	OG0000611	0	0
CSHI_00284	Fumipyrrole biosynthesis protein C	Cytoplasm	2037	.	OG0009983	0	1
CSHI_00285	Probable peptide transporter ptr2	Cell membrane	1569	.	OG0001229	0	0
CSHI_00286	Hypothetical protein	Extracellular	708	SP0000727	OG0004455	1	0
CSHI_00287	Hypothetical protein	Mitochondrion	123	.	OG0009020	0	0
CSHI_00288	60S ribosomal protein L32	Cytoplasm	387	.	OG0009021	0	0
CSHI_00289	DnaJ protein-like protein xdj1	Nucleus	1317	.	OG0004457	1	0
CSHI_00290	Glutamate-tRNA ligase	Mitochondrion	1887	.	OG0004458	1	0
CSHI_00291	Neutrophil cytosol factor 2	Cytoplasm	1566	.	OG0004459	1	0
CSHI_00292	Superoxide dismutase 1 copper chaperone	Cytoplasm	762	.	OG0004460	1	0
CSHI_00293	54S ribosomal protein L23	Mitochondrion	537	.	OG0004461	1	0
CSHI_00294	Uricase	Cytoplasm	897	.	OG0004462	1	0
CSHI_00295	Target of rapamycin complex 2 subunit ste20	Cytoplasm	5628	.	OG0004463	1	0
CSHI_00296	ATP-dependent RNA helicase dbp2	Cytoplasm	1668	.	OG0001230	1	0
CSHI_00297	Protein AAR2-like protein	Plastid	1533	.	OG0004466	1	0
CSHI_00298	C2H2 finger domain transcription factor CON7	Nucleus	1272	.	OG0004467	1	0
CSHI_00299	Hypothetical protein	Nucleus	279	.	OG0010992	0	1
CSHI_00300	Hypothetical protein	Nucleus	276	.	OG0010993	0	1
CSHI_00301	MRNA-capping enzyme	Peroxisome	1938	.	OG0004468	1	0
CSHI_00302	NADH dehydrogenase [ubiquinone] 1 alpha subcomplex assembly factor 3	Mitochondrion	645	.	OG0004469	1	0
CSHI_00303	60S ribosomal protein L34-B	Mitochondrion	348	.	OG0004470	1	0
CSHI_00304	Hypothetical protein	Nucleus	396	.	OG0004471	1	0
CSHI_00305	PKS-NRPS hybrid synthetase	Nucleus	621	.	OG0004472	1	0
CSHI_00306	Repressible alkaline phosphatase	Cell membrane	1740	.	OG0004473	1	0
CSHI_00307	Acetyl-coenzyme A synthetase	Peroxisome	2007	.	OG0002185	1	0
CSHI_00308	Replication factor C subunit 5	Cytoplasm	1050	.	OG0002184	1	0
CSHI_00309	54S ribosomal protein L16	Mitochondrion	756	.	OG0002183	1	0
CSHI_00310	Replication factor C subunit 1	Nucleus	3117	.	OG0002182	1	0
CSHI_00311	Hypothetical protein	Cytoplasm	1224	.	OG0002181	1	0
CSHI_00312	GrpE protein-like protein	Mitochondrion	705	.	OG0002179	1	0
CSHI_00313	DNA-directed RNA polymerase II subunit RPB3	Cytoplasm	1017	.	OG0002178	1	0
CSHI_00314	Mitochondrial dicarboxylate transporter	Mitochondrion	1137	.	OG0002177	1	0
CSHI_00315	Hypothetical protein	Cytoplasm	363	.	OG0014793	0	0
CSHI_00316	Phenylalanine-tRNA ligase	Mitochondrion	1440	.	OG0002176	1	0
CSHI_00317	Hypothetical protein	Endoplasmic reticulum	378	.	OG0010509	0	1
CSHI_00318	Calcipressin-like protein	Cytoplasm	756	.	OG0002175	1	0
CSHI_00319	Hypothetical protein	Mitochondrion	1458	.	OG0002174	1	0
CSHI_00320	Required for respiratory growth protein 9	Mitochondrion	744	.	OG0002173	1	0
CSHI_00321	Succinate-CoA ligase [ADP-forming] subunit beta	Mitochondrion	1341	.	OG0002172	1	0
CSHI_00322	Hypothetical protein	Mitochondrion	588	.	OG0010508	0	1
CSHI_00323	Hypothetical protein	Nucleus	357	.	OG0002170	1	0
CSHI_00324	Protein-ribulosamine 3-kinase	Peroxisome	966	.	OG0002169	1	0
CSHI_00325	Protein SEY1	Endoplasmic reticulum	2547	.	OG0002168	1	0
CSHI_00326	Inner kinetochore subunit cnp3	Nucleus	1971	.	OG0002167	1	0
CSHI_00327	Ribonuclease H2 subunit A	Cytoplasm	1023	.	OG0002166	1	0
CSHI_00328	Heat shock 70 kDa protein	Cytoplasm	1953	.	OG0000070	1	0
CSHI_00329	Early meiotic induction protein 1	Cell membrane	729	.	OG0002164	1	0
CSHI_00330	Mitochondrial escape protein 2	Mitochondrion	2538	.	OG0002163	1	0
CSHI_00331	Putative metabolite transport protein YfiG	Cell membrane	1848	.	OG0000022	1	0
CSHI_00332	Hypothetical protein	Mitochondrion	420	.	OG0010507	0	1
CSHI_00333	Mechanosensitive ion channel protein Msy1	Cell membrane	2670	.	OG0002162	1	0
CSHI_00334	Putative carboxymethylenebutenolidase	Plastid	975	.	OG0002161	1	0
CSHI_00335	ARS-binding protein 2	Nucleus	2178	.	OG0002160	1	0
CSHI_00336	Aspirochlorine biosynthesis protein N	Cytoplasm	840	.	OG0002159	1	0
CSHI_00337	Hypothetical protein	Nucleus	1608	.	OG0002158	1	0
CSHI_00338	Hypothetical protein	Cytoplasm	1149	.	OG0008536	0	0
CSHI_00339	Hypothetical protein	Mitochondrion	390	.	OG0010297	0	0
CSHI_00340	Hypothetical protein	Plastid	1623	.	OG0008535	0	0
CSHI_00341	Hypothetical protein	Endoplasmic reticulum	195	.	OG0002157	1	0
CSHI_00342	37S ribosomal protein S5	Mitochondrion	1467	.	OG0002156	1	0
CSHI_00343	DASH complex subunit DAD3	Nucleus	303	.	OG0002155	1	0
CSHI_00344	Probable inositol polyphosphate 5-phosphatase	Cytoplasm	3570	.	OG0005609	1	0
CSHI_00345	Hypothetical protein	Mitochondrion	363	.	OG0009222	0	0
CSHI_00346	Hypothetical protein	Nucleus	1797	.	OG0005608	1	0
CSHI_00347	Serine/threonine-protein phosphatase 2A 56 kDa regulatory subunit delta isoform	Cytoplasm	2022	.	OG0005607	1	0
CSHI_00348	Transcription factor tau subunit sfc1	Nucleus	2064	.	OG0005606	1	0
CSHI_00349	Probable mitochondrial chaperone BCS1-B	Peroxisome	1941	.	OG0005605	1	0
CSHI_00350	Uncharacterized protein	Nucleus	3162	.	OG0005604	1	0
CSHI_00351	Centromere/kinetochore protein zw10-like protein	Cytoplasm	2586	.	OG0005602	1	0
CSHI_00352	1-phosphatidylinositol 4,5-bisphosphate phosphodiesterase 1	Cytoplasm	3372	.	OG0005601	1	0
CSHI_00353	Hypothetical protein	Nucleus	651	.	OG0011156	0	1
CSHI_00354	Hypothetical protein	Nucleus	453	.	OG0011155	0	1
CSHI_00355	Palmitoyltransferase PFA3	Cell membrane	1560	.	OG0005600	1	0
CSHI_00356	DNA repair protein rhp7	Nucleus	1947	.	OG0005599	1	0
CSHI_00357	DNA repair protein RAD16	Nucleus	2883	.	OG0005598	1	0
CSHI_00358	Mono- and diacylglycerol lipase	Extracellular	1020	SP0000120	OG0000996	1	0
CSHI_00359	Probable beta-glucosidase F	Extracellular	2637	SP0000773	OG0000178	1	0
CSHI_00360	Hypothetical protein	Nucleus	1197	.	OG0005596	1	0
CSHI_00361	50S ribosomal protein L34	Mitochondrion	402	.	OG0005595	1	0
CSHI_00362	CAAX prenyl protease 1	Endoplasmic reticulum	1362	.	OG0005594	1	0
CSHI_00363	Hypothetical protein	Mitochondrion	315	.	OG0009221	0	0
CSHI_00364	60S ribosomal protein L38	Mitochondrion	429	.	OG0009220	0	0
CSHI_00365	Hypothetical protein	Cytoplasm	855	.	OG0005593	1	0
CSHI_00366	Hypothetical protein	Nucleus	528	.	OG0011154	0	1
CSHI_00367	Mevalonate kinase	Plastid	1491	.	OG0001279	1	0
CSHI_00368	Protein farnesyltransferase/geranylgeranyltransferase type-1 subunit alpha	Nucleus	1602	.	OG0005592	1	0
CSHI_00369	Hypothetical protein	Cytoplasm	510	.	OG0005591	1	0
CSHI_00370	Probable methionine-tRNA ligase	Mitochondrion	1734	.	OG0001278	1	0
CSHI_00371	DNA topoisomerase 2-alpha	Cytoplasm	1293	.	OG0004596	1	0
CSHI_00372	Hypothetical protein	Mitochondrion	507	.	OG0011014	0	1
CSHI_00373	Hypothetical protein	Cell membrane	804	.	OG0009045	0	0
CSHI_00374	Alpha-glucosidase	Cytoplasm	1749	.	OG0000149	1	0
CSHI_00375	Tetratricopeptide repeat protein 1	Nucleus	3624	.	OG0004597	1	0
CSHI_00376	Autophagy-related protein 20	Cytoplasm	1902	.	OG0004598	1	0
CSHI_00377	MRNA-capping enzyme subunit alpha	Cytoplasm	1155	.	OG0009046	0	0
CSHI_00378	Putative steryl acetyl hydrolase mug81	Endoplasmic reticulum	1245	.	OG0004599	1	0
CSHI_00379	DNA polymerase epsilon subunit C	Nucleus	1023	.	OG0004600	1	0
CSHI_00380	Phosphatidylinositol 4-kinase pik1	Cytoplasm	3009	.	OG0004601	1	0
CSHI_00381	3-beta-hydroxysteroid-Delta(8),Delta(7)-isomerase	Endoplasmic reticulum	603	.	OG0004602	1	0
CSHI_00382	N-acetylglucosamine-induced protein 1	Cytoplasm	630	.	OG0004603	1	0
CSHI_00383	SRP-independent targeting protein 2-like protein	Endoplasmic reticulum	480	.	OG0004604	1	0
CSHI_00384	Protein bimA	Cytoplasm	2493	.	OG0004605	1	0
CSHI_00385	Histone H4	Nucleus	315	.	OG0000730	0	0
CSHI_00386	Probable trafficking protein particle complex subunit 2	Cytoplasm	489	.	OG0004606	1	0
CSHI_00387	54S ribosomal protein L31	Mitochondrion	330	.	OG0009047	0	0
CSHI_00388	Nuclear cap-binding protein subunit 2	Nucleus	567	.	OG0004607	1	0
CSHI_00389	Nucleoporin NUP82	Nucleus	2679	.	OG0004608	1	0
CSHI_00390	Hypothetical protein	Nucleus	510	.	OG0011015	0	1
CSHI_00391	Hypothetical protein	Nucleus	1122	.	OG0000969	1	0
CSHI_00392	Hypothetical protein	Mitochondrion	615	.	OG0010000	0	0
CSHI_00393	Protein pbn1	Cell membrane	2373	.	OG0004609	1	0
CSHI_00394	Hypothetical protein	Cytoplasm	3306	.	OG0004610	1	0
CSHI_00395	Homeobox protein PKNOX1	Nucleus	1212	.	OG0001238	1	0
CSHI_00396	Hypothetical protein	Mitochondrion	177	.	OG0014794	0	0
CSHI_00397	Citrinin biosynthesis transcriptional activator ctnR	Cytoplasm	2610	.	OG0004612	1	0
CSHI_00398	Hypothetical protein	Cytoplasm	381	.	OG0014795	0	0
CSHI_00399	Nitrogen assimilation transcription factor nit-4	Nucleus	2487	.	OG0006720	1	0
CSHI_00400	Hypothetical protein	Mitochondrion	852	.	OG0006719	1	0
CSHI_00401	Hypothetical protein	Cytoplasm	666	.	OG0006718	1	0
CSHI_00402	Hypothetical protein	Cytoplasm	1098	.	OG0000280	1	0
CSHI_00403	Protein frg1	Nucleus	825	.	OG0006717	1	0
CSHI_00404	Uncharacterized WD repeat-containing protein	Cytoplasm	999	.	OG0006716	1	0
CSHI_00405	Protein sel-1-like protein 2	Endoplasmic reticulum	2520	.	OG0006714	1	0
CSHI_00406	Morphogenesis-related protein MSB1	Cytoplasm	3087	.	OG0006713	1	0
CSHI_00407	Uracil-DNA glycosylase	Nucleus	1065	.	OG0006712	1	0
CSHI_00408	Solute carrier family 25 member 40	Mitochondrion	1317	.	OG0006711	1	0
CSHI_00409	F-box protein pof7	Cytoplasm	1527	.	OG0006710	1	0
CSHI_00410	Hypothetical protein	Nucleus	2058	.	OG0006709	1	0
CSHI_00411	Hypothetical protein	Endoplasmic reticulum	720	.	OG0006708	1	0
CSHI_00412	Glycerol uptake protein 1	Endoplasmic reticulum	1872	.	OG0006707	1	0
CSHI_00413	Hypothetical protein	Cytoplasm	858	.	OG0011289	0	1
CSHI_00414	Probable rhamnogalacturonate lyase A	Extracellular	1653	SP0000794	OG0009367	0	0
CSHI_00415	Vacuolar protein sorting-associated protein 8-like protein	Cytoplasm	4839	.	OG0006705	1	0
CSHI_00416	Uncharacterized protein	Nucleus	1065	.	OG0006704	1	0
CSHI_00417	E3 ubiquitin-protein ligase RNF13	Cell membrane	1410	.	OG0006703	1	0
CSHI_00418	Hypothetical protein	Mitochondrion	222	.	OG0011288	0	1
CSHI_00419	Hypothetical protein	Plastid	102	.	OG0011287	0	1
CSHI_00420	Peptidyl-prolyl cis-trans isomerase H	Cytoplasm	546	.	OG0006702	1	0
CSHI_00421	Hypothetical protein	Extracellular	1278	SP0000505	OG0006701	1	0
CSHI_00422	Conidiophore development regulator abaA	Nucleus	2778	.	OG0006699	1	0
CSHI_00423	Multiple RNA-binding domain-containing protein 1	Nucleus	2562	.	OG0006698	1	0
CSHI_00424	Dynein light chain, cytoplasmic	Cytoplasm	300	.	OG0009366	0	0
CSHI_00425	37S ribosomal protein S24	Mitochondrion	1140	.	OG0001729	1	0
CSHI_00426	Ankyrin repeat domain-containing protein 17	Cytoplasm	5664	.	OG0001730	1	0
CSHI_00427	Hypothetical protein	Cell membrane	1050	.	OG0001731	1	0
CSHI_00428	UDP-N-acetylglucosamine transferase subunit alg13	Cytoplasm	732	.	OG0001732	1	0
CSHI_00429	Uncharacterized WD repeat-containing protein	Plastid	1815	.	OG0001733	1	0
CSHI_00430	ISWI chromatin-remodeling complex ATPase ISW2	Nucleus	3357	.	OG0001734	1	0
CSHI_00431	Uncharacterized protein	Nucleus	810	.	OG0001735	1	0
CSHI_00432	Eukaryotic translation initiation factor 3 subunit I	Cytoplasm	1014	.	OG0001736	1	0
CSHI_00433	C-1-tetrahydrofolate synthase, cytoplasmic	Cytoplasm	2817	.	OG0001737	1	0
CSHI_00434	Hypothetical protein	Nucleus	393	.	OG0010442	0	1
CSHI_00435	Ferric/cupric reductase transmembrane component 2	Cell membrane	1788	.	OG0001068	1	0
CSHI_00436	Hypothetical protein	Cytoplasm	4737	.	OG0001738	1	0
CSHI_00437	Hypothetical protein	Lysosome/Vacuole	846	.	OG0001739	1	0
CSHI_00438	Uncharacterized protein	Mitochondrion	696	.	OG0001740	1	0
CSHI_00439	Sphingoid long-chain base transporter RSB1	Cell membrane	1200	.	OG0001741	1	0
CSHI_00440	Lipase 2	Mitochondrion	1041	.	OG0008442	0	0
CSHI_00441	Arrestin-related trafficking adapter 10	Cytoplasm	1677	.	OG0001742	1	0
CSHI_00442	Hypothetical protein	Nucleus	3585	.	OG0008443	0	0
CSHI_00443	Protein BOI2	Cytoplasm	2853	.	OG0001743	1	0
CSHI_00444	Arsenite methyltransferase	Cytoplasm	798	.	OG0001744	1	0
CSHI_00445	Acyl-CoA dehydrogenase family member 10	Cytoplasm	921	.	OG0001745	1	0
CSHI_00446	60S ribosomal protein L5	Cytoplasm	903	.	OG0001746	1	0
CSHI_00447	MAP-homologous protein 1	Cytoplasm	3522	.	OG0001747	1	0
CSHI_00448	Phosphatidylserine decarboxylase proenzyme 3	Nucleus	3378	.	OG0001748	1	0
CSHI_00449	Hypothetical protein	Plastid	225	.	OG0001750	1	0
CSHI_00450	Hypothetical protein	Mitochondrion	309	.	OG0010443	0	1
CSHI_00451	Hypothetical protein	Cytoplasm	2658	.	OG0001116	1	0
CSHI_00452	Probable tubulin-tyrosine ligase PBY1	Cytoplasm	849	.	OG0008656	0	0
CSHI_00453	Hypothetical protein	Extracellular	381	SP0000245	OG0000556	1	0
CSHI_00454	UPF0145 protein	Cytoplasm	450	.	OG0008657	0	0
CSHI_00455	Probable dipeptidyl-aminopeptidase B	Endoplasmic reticulum	2751	.	OG0002722	1	0
CSHI_00456	Cullin-3	Cytoplasm	2484	.	OG0002723	1	0
CSHI_00457	Uncharacterized protein	Mitochondrion	543	.	OG0002724	1	0
CSHI_00458	U3 small nucleolar RNA-associated protein 20	Cytoplasm	7896	.	OG0002725	1	0
CSHI_00459	CWF19-like protein	Cytoplasm	1638	.	OG0002726	1	0
CSHI_00460	M-phase inducer phosphatase	Cytoplasm	1698	.	OG0002727	1	0
CSHI_00461	Alpha-1,2-mannosyltransferase MNN23	Golgi_apparatus	1506	.	OG0000870	1	0
CSHI_00462	DNA polymerase V	Nucleus	3156	.	OG0002728	1	0
CSHI_00463	Hypothetical protein	Nucleus	795	.	OG0008658	0	0
CSHI_00464	Hypothetical protein	Cytoplasm	1848	.	OG0002729	1	0
CSHI_00465	Uncharacterized J domain-containing protein	Endoplasmic reticulum	1272	.	OG0002730	1	0
CSHI_00466	Hypothetical protein	Cell membrane	1761	.	OG0000557	1	0
CSHI_00467	Hypothetical protein	Nucleus	894	.	OG0002731	1	0
CSHI_00468	Probable proteasome subunit alpha type-7	Cytoplasm	879	.	OG0002732	1	0
CSHI_00469	Pyruvate carboxylase	Cytoplasm	3675	.	OG0008659	0	0
CSHI_00470	Probable mitochondrial pyruvate carrier 1	Mitochondrion	417	.	OG0002733	1	0
CSHI_00471	Hypothetical protein	Mitochondrion	540	.	OG0010625	0	1
CSHI_00472	ATP-dependent (S)-NAD(P)H-hydrate dehydratase	Cytoplasm	1059	.	OG0002734	1	0
CSHI_00473	AP-1-like transcription factor YAP1	Nucleus	1182	.	OG0004950	1	0
CSHI_00474	Hypothetical protein	Mitochondrion	318	.	OG0004951	1	0
CSHI_00475	Peroxisomal membrane protein PEX17	Peroxisome	2061	.	OG0004952	1	0
CSHI_00476	Uncharacterized protein	Golgi_apparatus	429	.	OG0004953	1	0
CSHI_00477	Putative acetyltransferase	Nucleus	765	.	OG0000609	1	0
CSHI_00478	Protein-S-isoprenylcysteine O-methyltransferase	Endoplasmic reticulum	765	.	OG0004954	1	0
CSHI_00479	Diacylglycerol O-acyltransferase 1C	Endoplasmic reticulum	1548	.	OG0004955	1	0
CSHI_00480	Polyadenylation factor subunit 2	Nucleus	1881	.	OG0004956	1	0
CSHI_00481	Mitochondrial nuclease	Extracellular	1065	SP0000406	OG0004957	1	0
CSHI_00482	Zinc-regulated transporter 3	Cell membrane	1581	.	OG0004958	1	0
CSHI_00483	Transcription factor IIIA	Nucleus	1551	.	OG0004959	1	0
CSHI_00484	DNA-directed RNA polymerases I, II, and III subunit RPABC2	Nucleus	453	.	OG0004960	1	0
CSHI_00485	Hypothetical protein	Cytoplasm	405	.	OG0011049	0	1
CSHI_00486	S-formylglutathione hydrolase	Plastid	888	.	OG0004961	1	0
CSHI_00487	Protein mesA	Plastid	2511	.	OG0004962	1	0
CSHI_00488	Myosin regulatory light chain 1	Cytoplasm	873	.	OG0004963	1	0
CSHI_00489	DnaJ-like protein subfamily C member 7-like protein	Nucleus	2202	.	OG0004964	1	0
CSHI_00490	Mediator of RNA polymerase II transcription subunit 10	Cytoplasm	477	.	OG0009100	0	0
CSHI_00491	Uncharacterized protein	Nucleus	2664	.	OG0004965	1	0
CSHI_00492	Hypothetical protein	Nucleus	756	.	OG0004966	1	0
CSHI_00493	Guanidinobutyrase	Cytoplasm	1902	.	OG0004967	1	0
CSHI_00494	Asparagine-tRNA ligase, cytoplasmic	Cytoplasm	1749	.	OG0004968	1	0
CSHI_00495	RNA-binding protein MRN1	Nucleus	2385	.	OG0004969	1	0
CSHI_00496	Uncharacterized protein	Cytoplasm	1923	.	OG0004970	1	0
CSHI_00497	H(+)/Cl(-) exchange transporter 3	Endoplasmic reticulum	855	.	OG0011050	0	1
CSHI_00498	H(+)/Cl(-) exchange transporter 3	Cell membrane	1413	.	OG0004971	1	0
CSHI_00499	Hypothetical protein	Cytoplasm	927	.	OG0004972	1	0
CSHI_00500	Hypothetical protein	Cell membrane	711	.	OG0004973	1	0
CSHI_00501	Hypothetical protein	Nucleus	2013	.	OG0001703	1	0
CSHI_00502	Two-component system protein B	Cell membrane	3576	.	OG0001704	1	0
CSHI_00503	AP-1 complex subunit sigma-1	Nucleus	1449	.	OG0001706	1	0
CSHI_00504	Putative glutamate-cysteine ligase regulatory subunit	Plastid	972	.	OG0001707	1	0
CSHI_00505	Exosome complex component rrp4	Plastid	1032	.	OG0001708	1	0
CSHI_00506	Uncharacterized protein	Mitochondrion	288	.	OG0001709	1	0
CSHI_00507	AP-3 complex subunit mu-1	Cytoplasm	1626	.	OG0001710	1	0
CSHI_00508	Malonyl CoA-acyl carrier protein transacylase	Cytoplasm	1068	.	OG0001711	1	0
CSHI_00509	Trafficking protein particle complex subunit 2-like protein	Plastid	618	.	OG0008438	0	0
CSHI_00510	Putative ATPase N2B	Mitochondrion	2019	.	OG0001712	1	0
CSHI_00511	Nucleoporin	Nucleus	4197	.	OG0001713	1	0
CSHI_00512	Casein kinase I-like protein 1	Cell membrane	1356	.	OG0008439	0	0
CSHI_00513	Fusarisetin A cluster transcription factor fsa6	Nucleus	2331	.	OG0001715	1	0
CSHI_00514	Probable maltose O-acetyltransferase	Nucleus	2085	.	OG0001716	1	0
CSHI_00515	SWR1-complex protein 4	Cytoplasm	1914	.	OG0001717	1	0
CSHI_00516	Uncharacterized membrane protein	Endoplasmic reticulum	651	.	OG0001718	1	0
CSHI_00517	Protein Rf1	Cytoplasm	2208	.	OG0001719	1	0
CSHI_00518	Pre-mRNA-splicing factor cwf18	Nucleus	624	.	OG0001720	1	0
CSHI_00519	Hypothetical protein	Nucleus	798	.	OG0001721	1	0
CSHI_00520	R3H domain-containing protein 1	Nucleus	2430	.	OG0001722	1	0
CSHI_00521	Eukaryotic translation initiation factor 3 subunit F	Cytoplasm	1101	.	OG0001723	1	0
CSHI_00522	U3 small nucleolar RNA-associated protein 25	Nucleus	2205	.	OG0001725	1	0
CSHI_00523	54S ribosomal protein L8	Mitochondrion	579	.	OG0001726	1	0
CSHI_00524	Hypothetical protein	Mitochondrion	831	.	OG0001727	1	0
CSHI_00525	Hypothetical protein	Nucleus	804	.	OG0001728	1	0
CSHI_00526	Beta-apo-4'-carotenal oxygenase	Peroxisome	1554	.	OG0008440	0	0
CSHI_00527	Hypothetical protein	Nucleus	519	.	OG0005898	1	0
CSHI_00528	Hypothetical protein	Nucleus	1236	.	OG0005899	1	0
CSHI_00529	Protein YSY6	Endoplasmic reticulum	204	.	OG0009245	0	0
CSHI_00530	Inner membrane assembly complex subunit 17	Mitochondrion	315	.	OG0005900	1	0
CSHI_00531	Calcium influx-promoting protein ehs1	Cell membrane	1917	.	OG0005901	1	0
CSHI_00532	Protein yop-1	Endoplasmic reticulum	489	.	OG0005902	1	0
CSHI_00533	Transcriptional regulator RFX1	Cytoplasm	2415	.	OG0005904	1	0
CSHI_00534	Aspartate kinase FUB3	Cytoplasm	1557	.	OG0005905	1	0
CSHI_00535	KIN17-like protein	Nucleus	1029	.	OG0009246	0	0
CSHI_00536	Transcription elongation factor spt4	Mitochondrion	366	.	OG0009247	0	0
CSHI_00537	Probable ribonucleases P protein subunit pop8	Cytoplasm	444	.	OG0005906	1	0
CSHI_00538	Serine/threonine-protein phosphatase T	Cytoplasm	1431	.	OG0005907	1	0
CSHI_00539	Splicing factor ESS-2-like protein	Nucleus	1320	.	OG0005908	1	0
CSHI_00540	Protein ABC1-like protein	Mitochondrion	2214	.	OG0005909	1	0
CSHI_00541	RRNA biogenesis protein RRP36	Nucleus	915	.	OG0005910	1	0
CSHI_00542	Putative FCP1 homology domain-containing protein	Nucleus	963	.	OG0005911	1	0
CSHI_00543	Elongation factor 1-gamma 1	Cytoplasm	1224	.	OG0005912	1	0
CSHI_00544	37S ribosomal protein S9	Mitochondrion	906	.	OG0005913	1	0
CSHI_00545	Hypothetical protein	Plastid	390	.	OG0011178	0	1
CSHI_00546	Hypothetical protein	Nucleus	1038	.	OG0005914	1	0
CSHI_00547	Calcineurin subunit B	Lysosome/Vacuole	483	.	OG0009248	0	0
CSHI_00548	Enhancer of polycomb-like protein 1	Nucleus	1818	.	OG0005915	1	0
CSHI_00549	TRNA N6-adenosine threonylcarbamoyltransferase	Cytoplasm	1047	.	OG0005916	1	0
CSHI_00550	SNF1 protein kinase subunit beta-2	Cytoplasm	1380	.	OG0005917	1	0
CSHI_00551	Hypothetical protein	Cell membrane	489	.	OG0009249	0	0
CSHI_00552	Serine/threonine-protein kinase BUR1	Nucleus	1659	.	OG0005918	1	0
CSHI_00553	60 kDa lysophospholipase	Peroxisome	1599	.	OG0005919	1	0
CSHI_00554	Hypothetical protein	Mitochondrion	573	.	OG0005920	1	0
CSHI_00555	Hypothetical protein	Nucleus	936	.	OG0005921	1	0
CSHI_00556	Putative rhomboid protein	Cell membrane	1686	.	OG0005922	1	0
CSHI_00557	DNA polymerase delta catalytic subunit	Plastid	3303	.	OG0005923	1	0
CSHI_00558	NADP-specific glutamate dehydrogenase	Peroxisome	1356	.	OG0005924	1	0
CSHI_00559	H(+)/Cl(-) exchange transporter 5	Cell membrane	2619	.	OG0004910	1	0
CSHI_00560	Protein NRDE2-like protein	Nucleus	3348	.	OG0004909	1	0
CSHI_00561	Eukaryotic translation initiation factor 6	Cytoplasm	738	.	OG0004908	1	0
CSHI_00562	Hypothetical protein	Nucleus	1164	.	OG0004907	1	0
CSHI_00563	Hypothetical protein	Mitochondrion	267	.	OG0004906	1	0
CSHI_00564	CCR4-NOT transcription complex subunit 7	Nucleus	1515	.	OG0004905	1	0
CSHI_00565	LIMR family protein	Cell membrane	2103	.	OG0004904	1	0
CSHI_00566	Nuclear speckle splicing regulatory protein 1-like protein	Nucleus	1209	.	OG0009096	0	0
CSHI_00567	Mitochondrial import inner membrane translocase subunit TIM13	Mitochondrion	261	.	OG0009094	0	0
CSHI_00568	L-type lectin-like domain-containing protein	Cell membrane	921	.	OG0004902	1	0
CSHI_00569	Hypothetical protein	Endoplasmic reticulum	1482	.	OG0004901	1	0
CSHI_00570	1-phosphatidylinositol 4,5-bisphosphate phosphodiesterase 1	Nucleus	2088	.	OG0000910	1	0
CSHI_00571	Stress protein DDR48	Nucleus	897	.	OG0004900	1	0
CSHI_00572	Probable acid phosphatase SPBC4.06	Cytoplasm	1545	.	OG0004899	1	0
CSHI_00573	Uncharacterized protein	Cytoplasm	2517	.	OG0004898	1	0
CSHI_00574	DNA ligase 1	Mitochondrion	2733	.	OG0004897	1	0
CSHI_00575	Pyruvate dehydrogenase E1 component subunit alpha	Mitochondrion	1233	.	OG0004896	1	0
CSHI_00576	F-box/WD repeat-containing protein 7	Cytoplasm	2019	.	OG0004894	1	0
CSHI_00577	Zinc transporter ZIP9	Cell membrane	1200	.	OG0009092	0	0
CSHI_00578	Histone acetyltransferase type B catalytic subunit	Nucleus	1449	.	OG0009091	0	0
CSHI_00579	Midasin	Cytoplasm	15033	.	OG0004893	1	0
CSHI_00580	54S ribosomal protein L12	Plastid	543	.	OG0004892	1	0
CSHI_00581	CTD kinase subunit gamma	Nucleus	954	.	OG0004891	1	0
CSHI_00582	Pyrroline-5-carboxylate reductase	Peroxisome	1020	.	OG0004890	1	0
CSHI_00583	Hypothetical protein	Nucleus	870	.	OG0001557	1	0
CSHI_00584	Protein transport protein SEC24	Nucleus	1104	.	OG0001563	1	0
CSHI_00585	Calmodulin	Cytoplasm	429	.	OG0008411	0	0
CSHI_00586	Metacaspase-1	Cytoplasm	1404	.	OG0000308	1	0
CSHI_00587	Hypothetical protein	Cytoplasm	3699	.	OG0001583	1	0
CSHI_00588	Hypothetical protein	Endoplasmic reticulum	375	.	OG0001592	1	0
CSHI_00589	ATP phosphoribosyltransferase	Cytoplasm	1014	.	OG0001601	1	0
CSHI_00590	General alpha-glucoside permease	Cell membrane	2004	.	OG0001611	1	0
CSHI_00591	V-type ATPase assembly factor PKR1	Endoplasmic reticulum	570	.	OG0001619	1	0
CSHI_00592	Hypothetical protein	Nucleus	2703	.	OG0001625	1	0
CSHI_00593	Probable C2H2-type zinc-finger transcription factor orf8	Nucleus	849	.	OG0001057	1	0
CSHI_00594	Hypothetical protein	Nucleus	603	.	OG0010425	0	1
CSHI_00595	Anaphase-promoting complex subunit 2	Cytoplasm	2769	.	OG0001638	1	0
CSHI_00596	Hypothetical protein	Mitochondrion	396	.	OG0010431	0	1
CSHI_00597	E3 ubiquitin-protein ligase RDUF2	Nucleus	2112	.	OG0008422	0	0
CSHI_00598	Cytochrome P450 monooxygenase FUM15	Endoplasmic reticulum	1716	.	OG0001657	1	0
CSHI_00599	Protein phosphatase methylesterase 1	Peroxisome	1227	.	OG0001661	1	0
CSHI_00600	Flavin carrier protein 2	Cell membrane	2229	.	OG0001663	1	0
CSHI_00601	Altered inheritance of mitochondria protein 9	Cytoplasm	1488	.	OG0000822	0	0
CSHI_00602	Probable quinate permease	Cell membrane	1671	.	OG0003345	1	0
CSHI_00603	Hypothetical protein	Nucleus	318	.	OG0010729	0	1
CSHI_00604	Hypothetical protein	Extracellular	393	SP0001122	OG0010730	0	1
CSHI_00605	SET domain-containing protein 5	Extracellular	1275	SP0000907	OG0009851	0	0
CSHI_00606	Adenine DNA glycosylase	Nucleus	2049	.	OG0003347	1	0
CSHI_00607	OV-16 antigen	Cytoplasm	588	.	OG0003348	1	0
CSHI_00608	Meiotically up-regulated gene 37 protein	Nucleus	798	.	OG0003349	0	0
CSHI_00609	Hypothetical protein	Cytoplasm	894	.	OG0003350	1	0
CSHI_00610	Transmembrane protein 53	Peroxisome	1191	.	OG0003351	1	0
CSHI_00611	Putative aspartic-type endopeptidase	Extracellular	1365	SP0000289	OG0003352	1	0
CSHI_00612	Fructose-2,6-bisphosphatase	Nucleus	1344	.	OG0003353	1	0
CSHI_00613	ATP-dependent RNA helicase HAS1	Nucleus	1809	.	OG0003354	1	0
CSHI_00614	Hypothetical protein	Mitochondrion	375	.	OG0003355	1	0
CSHI_00615	UBP9-binding protein	Cytoplasm	2973	.	OG0003356	1	0
CSHI_00616	Calcium-binding mitochondrial carrier SAL1	Cell membrane	7509	.	OG0003358	1	0
CSHI_00617	Probable tRNA(Ile)-lysidine synthase	Plastid	2520	.	OG0003357	1	0
CSHI_00618	RNA polymerase II holoenzyme cyclin-like subunit	Cytoplasm	936	.	OG0003359	1	0
CSHI_00619	Hypothetical protein	Nucleus	78	.	OG0014796	0	0
CSHI_00620	Hypothetical protein	Mitochondrion	348	.	OG0003360	1	0
CSHI_00621	Uncharacterized protein	Cytoplasm	561	.	OG0003362	1	0
CSHI_00622	Hypothetical protein	Extracellular	378	SP0001960	OG0010731	0	1
CSHI_00623	Probable lysophospholipase BODYGUARD 4	Mitochondrion	1245	.	OG0003363	1	0
CSHI_00624	Hypothetical protein	Cytoplasm	1059	.	OG0010732	0	1
CSHI_00625	Hypothetical protein	Lysosome/Vacuole	1872	.	OG0000900	1	0
CSHI_00626	Geranylgeranyl transferase type-2 subunit alpha	Cytoplasm	1326	.	OG0003364	1	0
CSHI_00627	Uncharacterized WD repeat-containing protein	Cytoplasm	1617	.	OG0003365	1	0
CSHI_00628	Multifunctional cytochrome P450 monooxygenase	Cytoplasm	831	.	OG0000259	1	0
CSHI_00629	Hypothetical protein	Nucleus	213	.	OG0011199	0	1
CSHI_00630	Purine-cytosine permease fcyB	Cell membrane	1524	.	OG0000145	1	0
CSHI_00631	2,5-diamino-6-ribosylamino-4(3H)-pyrimidinone 5'-phosphate reductase	Cytoplasm	804	.	OG0006141	1	0
CSHI_00632	Homogentisate 1,2-dioxygenase	Cytoplasm	807	.	OG0000445	1	0
CSHI_00633	Hypothetical protein	Extracellular	282	SP0001959	OG0011198	0	1
CSHI_00634	Hypothetical protein	Nucleus	360	.	OG0010082	0	0
CSHI_00635	FAD-dependent monooxygenase OpS4	Cytoplasm	1404	.	OG0006140	1	0
CSHI_00636	Uncharacterized protein	Cell membrane	3957	.	OG0006139	1	0
CSHI_00637	Hypothetical protein	Cytoplasm	303	.	OG0006138	1	0
CSHI_00638	Protein HGH1-like protein	Cytoplasm	1122	.	OG0006137	1	0
CSHI_00639	Uncharacterized protein	Nucleus	1467	.	OG0006136	1	0
CSHI_00640	Hypothetical protein	Cytoplasm	312	.	OG0011197	0	1
CSHI_00641	Hypothetical protein	Cytoplasm	411	.	OG0011196	0	1
CSHI_00642	Cell division control protein 73	Cytoplasm	1215	.	OG0006135	1	0
CSHI_00643	DnaJ-related protein rsp1	Cytoplasm	2628	.	OG0006134	1	0
CSHI_00644	Hypothetical protein	Nucleus	564	.	OG0006133	1	0
CSHI_00645	Pro-apoptotic serine protease	Mitochondrion	3351	.	OG0006132	1	0
CSHI_00646	IST1-like protein	Cytoplasm	912	.	OG0006131	1	0
CSHI_00647	SAGA complex subunit spt3	Nucleus	1389	.	OG0006129	1	0
CSHI_00648	Hypothetical protein	Mitochondrion	483	.	OG0011195	0	1
CSHI_00649	Hypothetical protein	Nucleus	2583	.	OG0006127	1	0
CSHI_00650	AP-2 complex subunit sigma	Cytoplasm	429	.	OG0006126	1	0
CSHI_00651	Hypothetical protein	Nucleus	1743	.	OG0006125	1	0
CSHI_00652	Leucine carboxyl methyltransferase 1	Cytoplasm	1077	.	OG0006124	1	0
CSHI_00653	Hypothetical protein	Cell membrane	1092	.	OG0006123	1	0
CSHI_00654	Kinesin heavy chain	Cytoplasm	2808	.	OG0006122	1	0
CSHI_00655	Ubiquitin-conjugating enzyme E2 2	Nucleus	453	.	OG0006119	1	0
CSHI_00656	Acetyl-CoA acetyltransferase	Mitochondrion	2733	.	OG0000786	1	0
CSHI_00657	Probable secreted beta-glucosidase adg3	Cell membrane	1428	.	OG0006118	1	0
CSHI_00658	Hypothetical protein	Nucleus	1002	.	OG0004671	1	0
CSHI_00659	Cell division cycle protein	Nucleus	1275	.	OG0004672	1	0
CSHI_00660	Pre-mRNA-splicing factor CWC21	Nucleus	519	.	OG0004673	1	0
CSHI_00661	NADH-ubiquinone oxidoreductase assembly factor N7BML	Mitochondrion	615	.	OG0004674	1	0
CSHI_00662	Transgelin	Cytoplasm	1932	.	OG0004675	1	0
CSHI_00663	Bile salt-activated lipase	Extracellular	2019	SP0000396	OG0004676	1	0
CSHI_00664	Hypothetical protein	Extracellular	249	SP0001015	OG0009058	0	0
CSHI_00665	Hypothetical protein	Cytoplasm	552	.	OG0011023	0	1
CSHI_00666	Hypothetical protein	Nucleus	1749	.	OG0004677	1	0
CSHI_00667	ATP-dependent DNA helicase PIF1	Plastid	2514	.	OG0004678	1	0
CSHI_00668	Enhancer of mRNA-decapping protein 3	Cytoplasm	2163	.	OG0004679	1	0
CSHI_00669	Hypothetical protein	Mitochondrion	561	.	OG0004681	1	0
CSHI_00670	Cell division control protein 48	Nucleus	2457	.	OG0004682	1	0
CSHI_00671	Hypothetical protein	Cytoplasm	525	.	OG0004683	1	0
CSHI_00672	Hypothetical protein	Mitochondrion	231	.	OG0011024	0	1
CSHI_00673	ABC transporter aclQ	Cell membrane	3030	.	OG0004684	1	0
CSHI_00674	Sphingosine N-acyltransferase-like protein FUM17	Endoplasmic reticulum	1401	.	OG0000271	1	0
CSHI_00675	PH-response regulator protein palH/prr-4	Cell membrane	2238	.	OG0004685	1	0
CSHI_00676	Hypothetical protein	Mitochondrion	183	.	OG0011025	0	1
CSHI_00677	Hypothetical protein	Mitochondrion	288	.	OG0011026	0	1
CSHI_00678	Protein kti12	Plastid	1206	.	OG0009059	0	0
CSHI_00679	Hypothetical protein	Nucleus	1755	.	OG0004688	1	0
CSHI_00680	Hypothetical protein	Nucleus	702	.	OG0004689	1	0
CSHI_00681	Hypothetical protein	Nucleus	2199	.	OG0004690	1	0
CSHI_00682	Feruloyl esterase B	Extracellular	876	SP0000156	OG0007114	1	0
CSHI_00683	Transcriptional activator protein acu-15	Nucleus	2391	.	OG0009437	0	0
CSHI_00684	Protein BFR2	Nucleus	1710	.	OG0007113	1	0
CSHI_00685	Hypothetical protein	Cytoplasm	384	.	OG0011348	0	1
CSHI_00686	Chalcone synthase	Cytoplasm	1326	.	OG0007112	1	0
CSHI_00687	Fructose-bisphosphate aldolase	Cytoplasm	1080	.	OG0009436	0	0
CSHI_00688	D-xylose 1-dehydrogenase (NADP(+)) 2	Mitochondrion	1236	.	OG0010147	0	0
CSHI_00689	Cell division control protein 31	Cytoplasm	543	.	OG0007110	1	0
CSHI_00690	Iron-sulfur protein IND1	Mitochondrion	879	.	OG0007109	1	0
CSHI_00691	Splicing factor spf30	Nucleus	885	.	OG0007108	1	0
CSHI_00692	Hypothetical protein	Cytoplasm	1839	.	OG0007107	1	0
CSHI_00693	Putative mitochondrial 2-oxoglutarate/malate carrier protein	Mitochondrion	990	.	OG0007106	1	0
CSHI_00694	Hypothetical protein	Nucleus	663	.	OG0011347	0	1
CSHI_00695	PAN2-PAN3 deadenylation complex catalytic subunit PAN2	Cytoplasm	3483	.	OG0007105	1	0
CSHI_00696	Short-chain dehydrogenase/reductase SAT3	Peroxisome	882	.	OG0007104	1	0
CSHI_00697	Protein bud22	Nucleus	1467	.	OG0007103	1	0
CSHI_00698	Hypothetical protein	Nucleus	2796	.	OG0007102	1	0
CSHI_00699	Mitochondrial 2-oxodicarboxylate carrier 2	Mitochondrion	900	.	OG0009435	0	0
CSHI_00700	BTB/POZ domain-containing protein 1	Cytoplasm	4791	.	OG0007100	1	0
CSHI_00701	Autophagy-related protein 13	Cytoplasm	2796	.	OG0007099	1	0
CSHI_00702	Class E vacuolar protein-sorting machinery protein hse1	Nucleus	2076	.	OG0007098	1	0
CSHI_00703	Putative ATP-dependent helicase	Nucleus	5388	.	OG0007097	1	0
CSHI_00704	Eukaryotic peptide chain release factor GTP-binding subunit	Cytoplasm	2148	.	OG0007096	1	0
CSHI_00705	Hypothetical protein	Mitochondrion	222	.	OG0011346	0	1
CSHI_00706	Translation machinery-associated protein 22	Cytoplasm	588	.	OG0002994	1	0
CSHI_00707	Meiotically up-regulated gene 118	Nucleus	1005	.	OG0002993	1	0
CSHI_00708	26S proteasome regulatory subunit rpn10	Nucleus	876	.	OG0002992	1	0
CSHI_00709	Transport protein particle subunit trs23	Cytoplasm	543	.	OG0002991	1	0
CSHI_00710	DNA-directed RNA polymerase II subunit rpb4	Nucleus	432	.	OG0002990	1	0
CSHI_00711	Hypothetical protein	Cell membrane	1236	.	OG0002989	1	0
CSHI_00712	Pumilio homology domain family member 6	Nucleus	2106	.	OG0002988	1	0
CSHI_00713	RWD domain-containing protein	Cytoplasm	687	.	OG0002987	1	0
CSHI_00714	Probable assembly chaperone of rpl4	Nucleus	1125	.	OG0002986	1	0
CSHI_00715	Putative membrane protein	Cell membrane	3459	.	OG0002984	1	0
CSHI_00716	Hypothetical protein	Cytoplasm	1449	.	OG0000706	1	0
CSHI_00717	DNA mismatch repair protein MutL	Mitochondrion	690	.	OG0000706	1	0
CSHI_00718	Dimethylribityllumazine synthase	Cytoplasm	594	.	OG0002983	1	0
CSHI_00719	Hypothetical protein	Nucleus	2790	.	OG0002982	1	0
CSHI_00720	Phosphoribosylglycinamide formyltransferase	Cytoplasm	693	.	OG0002981	1	0
CSHI_00721	Metal tolerance protein 7	Lysosome/Vacuole	1731	.	OG0002980	1	0
CSHI_00722	Phosphatidylinositol 4-kinase STT4	Mitochondrion	5802	.	OG0002979	1	0
CSHI_00723	Proteasome subunit beta type-6	Plastid	789	.	OG0002978	1	0
CSHI_00724	Zinc finger CCCH domain-containing protein 45	Nucleus	1827	.	OG0002977	1	0
CSHI_00725	30 kDa heat shock protein	Nucleus	690	.	OG0002975	1	0
CSHI_00726	DNA repair protein rhp51	Cytoplasm	1050	.	OG0002974	1	0
CSHI_00727	Nucleoporin	Cytoplasm	3531	.	OG0002973	1	0
CSHI_00728	Vacuolar protein sorting-associated protein 26	Cytoplasm	966	.	OG0002972	1	0
CSHI_00729	60S ribosomal protein L9-B	Cytoplasm	579	.	OG0002971	1	0
CSHI_00730	Hypothetical protein	Cell membrane	1140	.	OG0002970	1	0
CSHI_00731	Protein N-terminal and lysine N-methyltransferase EFM7	Cytoplasm	918	.	OG0003638	1	0
CSHI_00732	Transforming growth factor-beta receptor-associated protein 1	Cytoplasm	3576	.	OG0003639	1	0
CSHI_00733	Protein CASP	Golgi_apparatus	2229	.	OG0003640	1	0
CSHI_00734	Hypothetical protein	Extracellular	786	SP0000298	OG0003641	1	0
CSHI_00735	Hypothetical protein	Cytoplasm	2517	.	OG0003642	1	0
CSHI_00736	60S ribosomal protein L17	Cytoplasm	579	.	OG0008833	0	0
CSHI_00737	RRNA 2'-O-methyltransferase fibrillarin	Nucleus	1017	.	OG0003643	1	0
CSHI_00738	Hypothetical protein	Nucleus	837	.	OG0003644	1	0
CSHI_00739	G-protein coupled receptor 1	Cell membrane	1347	.	OG0003645	1	0
CSHI_00740	Hypothetical protein	Cytoplasm	1866	.	OG0003647	1	0
CSHI_00741	Putative xanthine/uracil permease	Cell membrane	2895	.	OG0000335	1	0
CSHI_00742	Hypothetical protein	Nucleus	5661	.	OG0003648	1	0
CSHI_00743	Hypothetical protein	Nucleus	759	.	OG0003649	1	0
CSHI_00744	Hypothetical protein	Mitochondrion	900	.	OG0000577	1	0
CSHI_00745	Hypothetical protein	Nucleus	1884	.	OG0003650	1	0
CSHI_00746	Hypothetical protein	Nucleus	1206	.	OG0003651	1	0
CSHI_00747	Carnosine N-methyltransferase	Cytoplasm	1233	.	OG0003652	1	0
CSHI_00748	Rhamnolipids biosynthesis 3-oxoacyl-[acyl-carrier-protein] reductase	Peroxisome	849	.	OG0003653	1	0
CSHI_00749	Hypothetical protein	Nucleus	261	.	OG0003654	1	0
CSHI_00750	Hypothetical protein	Cytoplasm	624	.	OG0010763	0	1
CSHI_00751	Hypothetical protein	Cytoplasm	1992	.	OG0003656	1	0
CSHI_00752	MRNA degradation protein pet127	Cytoplasm	6318	.	OG0005769	1	0
CSHI_00753	Putative esterase	Cytoplasm	1191	.	OG0005770	1	0
CSHI_00754	60S ribosomal subunit assembly/export protein LOC1	Nucleus	600	.	OG0005771	1	0
CSHI_00755	Acyl-CoA dehydrogenase family member 11	Cytoplasm	1347	.	OG0005772	1	0
CSHI_00756	Hypothetical protein	Cytoplasm	393	.	OG0005773	1	0
CSHI_00757	Ribosome-interacting GTPase 2	Cytoplasm	1113	.	OG0005774	1	0
CSHI_00758	Pre-mRNA-splicing factor CWC2	Nucleus	1200	.	OG0005775	1	0
CSHI_00759	Uncharacterized urease accessory protein UreF-like	Peroxisome	900	.	OG0005776	1	0
CSHI_00760	Hypothetical protein	Mitochondrion	336	.	OG0005777	1	0
CSHI_00761	Replication factor C subunit 4	Nucleus	2667	.	OG0005779	1	0
CSHI_00762	Protein LTV1	Nucleus	1239	.	OG0005780	1	0
CSHI_00763	SAC3 family protein 1	Nucleus	4017	.	OG0005781	1	0
CSHI_00764	H/ACA ribonucleoprotein complex subunit cbf5	Cell membrane	5088	.	OG0005782	1	0
CSHI_00765	Protein N-terminal amidase	Cytoplasm	2979	.	OG0009235	0	0
CSHI_00766	Hypothetical protein	Mitochondrion	183	.	OG0011166	0	1
CSHI_00767	Hypothetical protein	Extracellular	480	SP0000454	OG0005784	1	0
CSHI_00768	Hypothetical protein	Cell membrane	1689	.	OG0005785	1	0
CSHI_00769	Derlin-2	Endoplasmic reticulum	792	.	OG0005786	1	0
CSHI_00770	Arginine biosynthesis bifunctional protein ArgJ	Mitochondrion	1380	.	OG0005787	1	0
CSHI_00771	Imidazoleglycerol-phosphate dehydratase	Peroxisome	687	.	OG0005788	1	0
CSHI_00772	Hypothetical protein	Nucleus	2073	.	OG0005789	1	0
CSHI_00773	EIF-2-alpha kinase GCN2	Cytoplasm	4647	.	OG0005790	1	0
CSHI_00774	Ubiquitin-conjugating enzyme E2-34 kDa	Nucleus	675	.	OG0005791	1	0
CSHI_00775	Hypothetical protein	Cytoplasm	2586	.	OG0005792	1	0
CSHI_00776	DnaJ-like protein subfamily B member 5	Nucleus	1113	.	OG0005794	1	0
CSHI_00777	Hypothetical protein	Cell membrane	1617	.	OG0000190	1	0
CSHI_00778	2-iminobutanoate/2-iminopropanoate deaminase	Mitochondrion	459	.	OG0001162	1	0
CSHI_00779	Dolichyl-phosphate-mannose-protein mannosyltransferase 4	Endoplasmic reticulum	2316	.	OG0008158	1	0
CSHI_00780	Alpha-1,3-mannosyltransferase CMT1	Golgi_apparatus	1263	.	OG0008157	1	0
CSHI_00781	Hypothetical protein	Nucleus	2946	.	OG0008149	1	0
CSHI_00782	Hypothetical protein	Nucleus	1044	.	OG0008144	1	0
CSHI_00783	Zinc finger transcription factor ace1	Nucleus	2328	.	OG0008141	1	0
CSHI_00784	ATP-dependent DNA helicase mph1	Nucleus	3417	.	OG0008139	1	0
CSHI_00785	MRNA export factor mex67	Cytoplasm	1968	.	OG0008137	1	0
CSHI_00786	Hypothetical protein	Cell membrane	2331	.	OG0008132	1	0
CSHI_00787	Hypothetical protein	Nucleus	276	.	OG0011524	0	1
CSHI_00788	Exocyst complex component sec10	Cytoplasm	2553	.	OG0008130	1	0
CSHI_00789	Mitochondrial protein cyt-4	Mitochondrion	3213	.	OG0008127	1	0
CSHI_00790	Hypothetical protein	Nucleus	2976	.	OG0008121	1	0
CSHI_00791	Rhomboid protein 1	Plastid	1749	.	OG0008108	1	0
CSHI_00792	Translation machinery-associated protein 17	Cytoplasm	729	.	OG0008101	1	0
CSHI_00793	Hypothetical protein	Nucleus	1290	.	OG0008095	1	0
CSHI_00794	Hypothetical protein	Cytoplasm	4908	.	OG0002115	1	0
CSHI_00795	Phosphatidylinositol N-acetylglucosaminyltransferase subunit gpi15	Golgi_apparatus	753	.	OG0002116	1	0
CSHI_00796	TRNA pseudouridine(38/39) synthase	Nucleus	1635	.	OG0002117	1	0
CSHI_00797	GTP-binding protein RHO2	Cytoplasm	561	.	OG0002118	1	0
CSHI_00798	DNA-directed RNA polymerase III subunit rpc9	Nucleus	435	.	OG0002119	1	0
CSHI_00799	Ribose-phosphate pyrophosphokinase 5	Cytoplasm	1242	.	OG0002120	1	0
CSHI_00800	Hypothetical protein	Cytoplasm	825	.	OG0002121	1	0
CSHI_00801	Meiotic coiled-coil protein 2	Cytoplasm	2316	.	OG0002122	1	0
CSHI_00802	Mitochondrial 37S ribosomal protein S27	Mitochondrion	312	.	OG0002123	1	0
CSHI_00803	Ribonuclease 3	Nucleus	1224	.	OG0002124	1	0
CSHI_00804	Autophagy-related protein 37	Mitochondrion	819	.	OG0002126	1	0
CSHI_00805	Hypothetical protein	Cytoplasm	630	.	OG0002127	1	0
CSHI_00806	NADH-ubiquinone oxidoreductase 78 kDa subunit	Mitochondrion	2226	.	OG0008532	0	0
CSHI_00807	UPF0061 protein	Plastid	1908	.	OG0002128	1	0
CSHI_00808	NAD/NADP-dependent indole-3-acetaldehyde reductase	Cytoplasm	936	.	OG0002129	1	0
CSHI_00809	DNA repair protein XRCC4	Nucleus	1056	.	OG0002130	1	0
CSHI_00810	Protein byr4	Cytoplasm	2961	.	OG0002131	1	0
CSHI_00811	25S rRNA (cytosine-C(5))-methyltransferase nop2	Nucleus	2319	.	OG0002132	1	0
CSHI_00812	Hypothetical protein	Plastid	618	.	OG0002133	1	0
CSHI_00813	Cofilin	Cytoplasm	495	.	OG0008533	0	0
CSHI_00814	Heat shock protein 60	Mitochondrion	1758	.	OG0002135	1	0
CSHI_00815	Hypothetical protein	Extracellular	525	SP0000100	OG0000681	1	0
CSHI_00816	Hypothetical protein	Nucleus	1143	.	OG0002136	1	0
CSHI_00817	Hypothetical protein	Nucleus	2082	.	OG0002137	1	0
CSHI_00818	Hypothetical protein	Nucleus	447	.	OG0002138	1	0
CSHI_00819	Hypothetical protein	Nucleus	249	.	OG0001089	1	0
CSHI_00820	Trichothecene 8-O-acetyltransferase	Cytoplasm	1344	.	OG0010505	0	1
CSHI_00821	Hypothetical protein	Cytoplasm	462	.	OG0002139	1	0
CSHI_00822	Hypothetical protein	Nucleus	3072	.	OG0002517	1	0
CSHI_00823	Hypothetical protein	Nucleus	2100	.	OG0002515	1	0
CSHI_00824	Hypothetical protein	Extracellular	798	SP0000214	OG0002514	1	0
CSHI_00825	Inner kinetochore subunit cnl2	Cytoplasm	552	.	OG0002513	1	0
CSHI_00826	Hypothetical protein	Extracellular	297	SP0001092	OG0010584	0	1
CSHI_00827	Chromatin modification-related protein eaf3	Nucleus	471	.	OG0000542	1	0
CSHI_00828	Chromatin modification-related protein eaf3	Nucleus	2076	.	OG0000542	1	0
CSHI_00829	54S ribosomal protein L33	Mitochondrion	510	.	OG0002512	1	0
CSHI_00830	Probable ATP-citrate synthase subunit 1	Peroxisome	1986	.	OG0002511	1	0
CSHI_00831	Probable ATP-citrate synthase subunit 2	Peroxisome	1467	.	OG0002510	1	0
CSHI_00832	1,3-beta-glucanosyltransferase gel2	Cell membrane	1452	.	OG0008599	0	0
CSHI_00833	Guanylate kinase	Mitochondrion	660	.	OG0008598	0	0
CSHI_00834	Septin-like protein spn2	Cytoplasm	1002	.	OG0002509	1	0
CSHI_00835	Probable 54S ribosomal protein L32	Mitochondrion	408	.	OG0002508	1	0
CSHI_00836	Meiotic recombination protein rec14	Cytoplasm	954	.	OG0002507	1	0
CSHI_00837	DNA polymerase delta subunit 4	Nucleus	591	.	OG0008597	0	0
CSHI_00838	Queuosine salvage protein	Cytoplasm	1098	.	OG0002506	1	0
CSHI_00839	Ubiquitin-activating enzyme E1-like	Nucleus	2211	.	OG0002505	1	0
CSHI_00840	3-oxoacyl-[acyl-carrier-protein] reductase	Mitochondrion	735	.	OG0002504	1	0
CSHI_00841	Dihydrosphingosine 1-phosphate phosphatase	Cell membrane	1779	.	OG0002503	1	0
CSHI_00842	DNA damage-responsive transcriptional repressor RPH1	Nucleus	4971	.	OG0002502	1	0
CSHI_00843	Aminopeptidase 2	Mitochondrion	3165	.	OG0002501	1	0
CSHI_00844	T-complex protein 11-like protein 1	Cytoplasm	3081	.	OG0002500	1	0
CSHI_00845	Hypothetical protein	Nucleus	1575	.	OG0011120	0	1
CSHI_00846	Endoglucanase-4	Extracellular	1368	SP0000427	OG0005420	1	0
CSHI_00847	Mitochondrial fusion and transport protein ugo1	Mitochondrion	1497	.	OG0005419	1	0
CSHI_00848	Adrenodoxin-like protein	Plastid	564	.	OG0005418	1	0
CSHI_00849	Ribosomal RNA-processing protein 15	Nucleus	855	.	OG0005417	1	0
CSHI_00850	Clavaminate synthase-like protein	Plastid	1098	.	OG0011119	0	1
CSHI_00851	WSC domain-containing protein	Cell membrane	1611	.	OG0005415	0	0
CSHI_00852	Hypothetical protein	Plastid	1431	.	OG0005414	1	0
CSHI_00853	Hypothetical protein	Cell membrane	2880	.	OG0005413	1	0
CSHI_00854	Hypothetical protein	Cytoplasm	1335	.	OG0005412	1	0
CSHI_00855	54S ribosomal protein L15	Mitochondrion	843	.	OG0005411	1	0
CSHI_00856	Histone acetyltransferase	Nucleus	1743	.	OG0005410	1	0
CSHI_00857	Trans-enoyl reductase fsr4	Peroxisome	1074	.	OG0000699	1	0
CSHI_00858	Hypothetical protein	Cell membrane	1131	.	OG0005408	1	0
CSHI_00859	Hypothetical protein	Endoplasmic reticulum	381	.	OG0010720	0	1
CSHI_00860	Glyoxylate reductase	Cytoplasm	1200	.	OG0005407	1	0
CSHI_00861	Probable glutamate-tRNA ligase, cytoplasmic	Cytoplasm	1881	.	OG0005406	1	0
CSHI_00862	50S ribosomal protein L1	Plastid	891	.	OG0005405	1	0
CSHI_00863	Conserved oligomeric Golgi complex subunit 2	Plastid	903	.	OG0005404	1	0
CSHI_00864	BZIP transcription factor hapX	Nucleus	1962	.	OG0005403	1	0
CSHI_00865	Hypothetical protein	Cytoplasm	5388	.	OG0005402	1	0
CSHI_00866	Protein argonaute 5	Cytoplasm	3330	.	OG0008034	1	0
CSHI_00867	Lactoylglutathione lyase	Mitochondrion	993	.	OG0008033	1	0
CSHI_00868	Hypothetical protein	Mitochondrion	636	.	OG0008032	1	0
CSHI_00869	Hypothetical protein	Cytoplasm	612	.	OG0011510	0	1
CSHI_00870	Hypothetical protein	Cytoplasm	2112	.	OG0010223	0	0
CSHI_00871	Chromatin structure-remodeling complex subunit rsc9	Cytoplasm	2862	.	OG0008031	1	0
CSHI_00872	NADP-dependent mannitol dehydrogenase	Mitochondrion	1080	.	OG0008030	1	0
CSHI_00873	MRNA cap guanine-N7 methyltransferase	Nucleus	1476	.	OG0008029	1	0
CSHI_00874	Probable 26S proteasome regulatory subunit rpn7	Cytoplasm	1467	.	OG0008028	1	0
CSHI_00875	Probable alanine aminotransferase	Cytoplasm	1455	.	OG0008027	1	0
CSHI_00876	39S ribosomal protein L33	Mitochondrion	195	.	OG0009599	0	0
CSHI_00877	Hypothetical protein	Cytoplasm	2643	.	OG0008026	1	0
CSHI_00878	Hypothetical protein	Cell membrane	477	.	OG0008025	1	0
CSHI_00879	Ribosome biogenesis protein ENP2	Nucleus	1923	.	OG0008024	1	0
CSHI_00880	Mediator of RNA polymerase II transcription subunit 13	Nucleus	3444	.	OG0008023	1	0
CSHI_00881	S-methyl-5'-thioadenosine phosphorylase	Cytoplasm	918	.	OG0008022	1	0
CSHI_00882	Hypothetical protein	Cytoplasm	747	.	OG0006789	1	0
CSHI_00883	Hypothetical protein	Nucleus	2244	.	OG0005022	1	0
CSHI_00884	Hypothetical protein	Cytoplasm	2013	.	OG0009106	0	0
CSHI_00885	Hypothetical protein	Cell membrane	1677	.	OG0005021	1	0
CSHI_00886	Hypothetical protein	Cytoplasm	1701	.	OG0004549	1	0
CSHI_00887	UPF0648 protein	Endoplasmic reticulum	8952	.	OG0004548	1	0
CSHI_00888	Hypothetical protein	Mitochondrion	663	.	OG0004547	1	0
CSHI_00889	Probable RNA-binding protein sce3	Cytoplasm	1812	.	OG0004546	1	0
CSHI_00890	Ribosome assembly protein 1	Nucleus	3261	.	OG0004545	1	0
CSHI_00891	Eukaryotic translation initiation factor 3 subunit L	Nucleus	1437	.	OG0004544	1	0
CSHI_00892	Universal stress protein A family protein	Nucleus	1686	.	OG0004543	1	0
CSHI_00893	Golgi pH regulator	Cell membrane	1623	.	OG0004542	1	0
CSHI_00894	Peptidase M20 domain-containing protein 2	Peroxisome	1299	.	OG0000579	1	0
CSHI_00895	Hypothetical protein	Mitochondrion	243	.	OG0009033	0	0
CSHI_00896	Putative transporter	Cell membrane	1575	.	OG0004541	1	0
CSHI_00897	Satratoxin biosynthesis SC1 cluster protein 4	Cell membrane	1050	.	OG0001233	1	0
CSHI_00898	Hypothetical protein	Mitochondrion	1548	.	OG0004540	1	0
CSHI_00899	Hypothetical protein	Nucleus	1881	.	OG0004539	1	0
CSHI_00900	Hypothetical protein	Nucleus	582	.	OG0009031	0	0
CSHI_00901	Hypothetical protein	Endoplasmic reticulum	567	.	OG0009030	0	0
CSHI_00902	Probable 1-aminocyclopropane-1-carboxylate deaminase	Cytoplasm	1035	.	OG0004538	1	0
CSHI_00903	Nitrate reductase [NADPH]	Cytoplasm	2712	.	OG0006001	1	0
CSHI_00904	Regulator of nonsense transcripts 2	Nucleus	3660	.	OG0006002	1	0
CSHI_00905	Chitin synthase D	Cell membrane	2469	.	OG0006003	1	0
CSHI_00906	Heat shock protein hsp88	Nucleus	2325	.	OG0009256	0	0
CSHI_00907	Eukaryotic translation initiation factor 5B	Cytoplasm	3231	.	OG0006004	1	0
CSHI_00908	Hypothetical protein	Cytoplasm	3999	.	OG0006005	1	0
CSHI_00909	GTPase-activating protein gyp10	Mitochondrion	1257	.	OG0006006	1	0
CSHI_00910	Vacuolar protein sorting-associated protein 52	Plastid	1989	.	OG0006007	1	0
CSHI_00911	Eukaryotic translation initiation factor 5A	Cytoplasm	489	.	OG0006008	1	0
CSHI_00912	Ubiquitin-60S ribosomal protein L40	Nucleus	1992	.	OG0006009	1	0
CSHI_00913	Protein YIP5	Golgi_apparatus	882	.	OG0006010	1	0
CSHI_00914	Thiosulfate sulfurtransferase RDL2	Mitochondrion	615	.	OG0006011	1	0
CSHI_00915	Cytochrome P450 61	Endoplasmic reticulum	1599	.	OG0000441	1	0
CSHI_00916	Hypothetical protein	Plastid	351	.	OG0006013	1	0
CSHI_00917	DASH complex subunit ask1	Cytoplasm	4062	.	OG0006014	1	0
CSHI_00918	Chromatin modification-related protein EAF7	Nucleus	1149	.	OG0006015	1	0
CSHI_00919	RNA polymerase I-specific transcription initiation factor rrn5	Nucleus	1707	.	OG0006016	1	0
CSHI_00920	Putative mitochondrial ATP-dependent helicase irc3	Cytoplasm	1611	.	OG0006017	1	0
CSHI_00921	KH domain-containing protein	Cytoplasm	2913	.	OG0006018	1	0
CSHI_00922	Abhydrolase domain-containing protein	Cytoplasm	603	.	OG0005969	1	0
CSHI_00923	40S ribosomal protein S1	Nucleus	762	.	OG0005968	1	0
CSHI_00924	Hypothetical protein	Nucleus	417	.	OG0010080	0	0
CSHI_00925	Uracil-regulated protein 1	Cytoplasm	1632	.	OG0005967	1	0
CSHI_00926	Transcription elongation factor 1-like protein	Nucleus	384	.	OG0005966	1	0
CSHI_00927	Uracil phosphoribosyltransferase	Cytoplasm	747	.	OG0009254	0	0
CSHI_00928	GTP-binding protein rhb1	Cytoplasm	2577	.	OG0005965	1	0
CSHI_00929	Ubiquitin carboxyl-terminal hydrolase ZUFSP	Cytoplasm	978	.	OG0005964	1	0
CSHI_00930	Inosine triphosphate pyrophosphatase	Cytoplasm	1011	.	OG0005963	1	0
CSHI_00931	Myosin-2	Cytoplasm	4743	.	OG0005962	1	0
CSHI_00932	D-3-phosphoglycerate dehydrogenase 1	Plastid	1389	.	OG0005961	1	0
CSHI_00933	Putative nucleosome assembly protein	Nucleus	1239	.	OG0005959	1	0
CSHI_00934	Putative cation-transporting ATPase	Cell membrane	4773	.	OG0009251	0	0
CSHI_00935	Hypothetical protein	Mitochondrion	516	.	OG0005958	1	0
CSHI_00936	Ubiquitin-conjugating enzyme E2 J1	Cell membrane	993	.	OG0005957	1	0
CSHI_00937	Transcription factor tau subunit sfc3	Nucleus	5721	.	OG0005956	1	0
CSHI_00938	Hypothetical protein	Nucleus	1011	.	OG0005955	1	0
CSHI_00939	Altered inheritance of mitochondria protein 6-like protein	Endoplasmic reticulum	1101	.	OG0005954	1	0
CSHI_00940	Cyanate hydratase	Cytoplasm	486	.	OG0005953	1	0
CSHI_00941	RRNA-processing protein EBP2	Nucleus	1293	.	OG0005952	1	0
CSHI_00942	MYND-type zinc finger protein samB	Nucleus	1869	.	OG0005951	1	0
CSHI_00943	Chitinase 1	Peroxisome	1110	.	OG0006928	1	0
CSHI_00944	Hypothetical protein	Nucleus	783	.	OG0011315	0	1
CSHI_00945	mRNA 3'-end-processing protein YTH1	Nucleus	753	.	OG0006927	1	0
CSHI_00946	Alpha-glucosidase	Cell membrane	3213	.	OG0006926	1	0
CSHI_00947	Hypothetical protein	Cytoplasm	1056	.	OG0011314	0	1
CSHI_00948	Unconventional prefoldin RPB5 interactor 1	Cytoplasm	1797	.	OG0006924	1	0
CSHI_00949	RNA polymerase II transcription factor B subunit 3	Nucleus	1083	.	OG0006923	1	0
CSHI_00950	ENTH domain-containing protein	Nucleus	1944	.	OG0006922	1	0
CSHI_00951	Aspartate-tRNA ligase	Mitochondrion	1995	.	OG0006921	1	0
CSHI_00952	Hypothetical protein	Plastid	270	.	OG0006920	1	0
CSHI_00953	Hypothetical protein	Extracellular	354	SP0000512	OG0006919	1	0
CSHI_00954	Cytochrome P450 monooxygenase FUM15	Endoplasmic reticulum	1572	.	OG0006918	1	0
CSHI_00955	Putative elongation of fatty acids protein 1	Endoplasmic reticulum	1041	.	OG0000468	1	0
CSHI_00956	Probable thioesterase atnL	Endoplasmic reticulum	1062	.	OG0009395	0	0
CSHI_00957	Efflux pump roqT	Cell membrane	2550	.	OG0006917	1	0
CSHI_00958	Hypothetical protein	Cell membrane	876	.	OG0006916	1	0
CSHI_00959	Hypothetical protein	Cell membrane	894	.	OG0006915	1	0
CSHI_00960	Hypothetical protein	Nucleus	510	.	OG0001018	0	0
CSHI_00961	Thioredoxin reductase	Cytoplasm	990	.	OG0006914	1	0
CSHI_00962	Hypothetical protein	Cell membrane	1182	.	OG0009394	0	0
CSHI_00963	Hypothetical protein	Nucleus	585	.	OG0006913	1	0
CSHI_00964	RNA cytidine acetyltransferase	Nucleus	3249	.	OG0006912	1	0
CSHI_00965	Hypothetical protein	Nucleus	1032	.	OG0006911	1	0
CSHI_00966	Hypothetical protein	Cytoplasm	879	.	OG0006910	1	0
CSHI_00967	Hypothetical protein	Mitochondrion	141	.	OG0014797	0	0
CSHI_00968	Hypothetical protein	Cytoplasm	810	.	OG0011313	0	1
CSHI_00969	Protein sym-1	Mitochondrion	513	.	OG0009393	0	0
CSHI_00970	Uncharacterized THOC5 family protein	Cytoplasm	642	.	OG0001828	1	0
CSHI_00971	Uncharacterized protein	Cell membrane	1524	.	OG0001833	1	0
CSHI_00972	3-phytase A	Cell membrane	2001	.	OG0001838	1	0
CSHI_00973	Taurine hydroxylase-like protein SAT17	Cytoplasm	1155	.	OG0001842	1	0
CSHI_00974	Satratoxin biosynthesis SC3 cluster transcription factor SAT20	Nucleus	1860	.	OG0001843	1	0
CSHI_00975	Fatty acyl-CoA synthetase and RNA processing-associated kinase 1	Cytoplasm	1467	.	OG0001845	1	0
CSHI_00976	Hypothetical protein	Nucleus	1446	.	OG0001846	1	0
CSHI_00977	Sulfate permease 2	Cell membrane	2493	.	OG0000128	1	0
CSHI_00978	Mitotic check point protein BUB2	Cytoplasm	1413	.	OG0001848	1	0
CSHI_00979	Transcriptional regulator CRZ1	Nucleus	2220	.	OG0001849	1	0
CSHI_00980	Putative secreted beta-glucosidase	Extracellular	1329	SP0000181	OG0001850	1	0
CSHI_00981	Hypothetical protein	Extracellular	198	SP0001961	OG0010978	0	1
CSHI_00982	Hypothetical protein	Nucleus	324	.	OG0010979	0	1
CSHI_00983	Serine/threonine-protein kinase RUNKEL	Endoplasmic reticulum	1041	.	OG0004390	1	0
CSHI_00984	Hypothetical protein	Cell membrane	840	.	OG0004391	1	0
CSHI_00985	ATPase family AAA domain-containing protein 5	Nucleus	3648	.	OG0004393	1	0
CSHI_00986	Hypothetical protein	Plastid	2676	.	OG0004394	1	0
CSHI_00987	Nipped-B-like protein B	Nucleus	2226	.	OG0004395	1	0
CSHI_00988	S-M checkpoint control protein rad4	Cytoplasm	2592	.	OG0004396	1	0
CSHI_00989	Defective in cullin neddylation protein 1	Cytoplasm	819	.	OG0009004	0	0
CSHI_00990	37S ribosomal protein MRP17	Mitochondrion	339	.	OG0009005	0	0
CSHI_00991	NADH dehydrogenase (ubiquinone) complex I, assembly factor 6	Mitochondrion	1092	.	OG0009006	0	0
CSHI_00992	DNA repair protein RAD5	Nucleus	3462	.	OG0004397	1	0
CSHI_00993	Hypothetical protein	Nucleus	981	.	OG0004398	1	0
CSHI_00994	Hypothetical protein	Cell membrane	603	.	OG0004399	0	0
CSHI_00995	Hypothetical protein	Cell membrane	459	.	OG0004401	1	0
CSHI_00996	Hypothetical protein	Cytoplasm	1611	.	OG0004402	1	0
CSHI_00997	Hypothetical protein	Cell membrane	894	.	OG0009007	0	0
CSHI_00998	Pea pathogenicity protein 2	Cytoplasm	687	.	OG0004403	1	0
CSHI_00999	Probable glucan endo-1,3-beta-glucosidase eglC	Cell membrane	1296	.	OG0000236	1	0
CSHI_01000	Hypothetical protein	Cell membrane	885	.	OG0010980	0	1
CSHI_01001	Initiation-specific alpha-1,6-mannosyltransferase	Golgi_apparatus	951	.	OG0000515	1	0
CSHI_01002	Probable endopolygalacturonase D	Cytoplasm	1068	.	OG0000960	1	0
CSHI_01003	C-myc promoter-binding protein	Cytoplasm	2724	.	OG0003564	1	0
CSHI_01004	Putative box C/D snoRNA protein	Nucleus	1512	.	OG0003563	1	0
CSHI_01005	GPI-anchored CFEM domain protein	Cell membrane	906	.	OG0008819	0	0
CSHI_01006	Ribonucleoside-diphosphate reductase large chain	Cytoplasm	2682	.	OG0003562	1	0
CSHI_01007	Deoxyribonuclease Tat-D	Cytoplasm	1146	.	OG0003561	1	0
CSHI_01008	Inner kinetochore subunit mis15	Nucleus	1200	.	OG0003560	1	0
CSHI_01009	Regulatory protein cys-3	Nucleus	831	.	OG0003559	1	0
CSHI_01010	Hypothetical protein	Mitochondrion	846	.	OG0003558	1	0
CSHI_01011	Hypothetical protein	Peroxisome	924	.	OG0000904	1	0
CSHI_01012	Aspartate aminotransferase	Mitochondrion	1395	.	OG0003556	1	0
CSHI_01013	Putative calcium-binding protein	Cytoplasm	3720	.	OG0003555	1	0
CSHI_01014	Tubulin alpha chain	Cytoplasm	1350	.	OG0000383	1	0
CSHI_01015	GPI mannosyltransferase 2 subunit	Endoplasmic reticulum	723	.	OG0003554	1	0
CSHI_01016	Hypothetical protein	Nucleus	1224	.	OG0003553	1	0
CSHI_01017	Broad-range acid phosphatase DET1	Nucleus	1503	.	OG0003552	1	0
CSHI_01018	PRKR-interacting protein 1	Nucleus	597	.	OG0003551	1	0
CSHI_01019	T-complex protein 1 subunit gamma	Cytoplasm	1527	.	OG0003550	1	0
CSHI_01020	Hypothetical protein	Nucleus	1347	.	OG0001172	1	0
CSHI_01021	Peroxide stress-activated histidine kinase mak1	Cytoplasm	6120	.	OG0001171	1	0
CSHI_01022	Enolase	Cytoplasm	1314	.	OG0001860	1	0
CSHI_01023	Calcium channel YVC1	Cell membrane	2154	.	OG0000131	1	0
CSHI_01024	Hypothetical protein	Extracellular	297	SP0000182	OG0001861	1	0
CSHI_01025	Probable alpha-glucuronidase A	Extracellular	2538	SP0000183	OG0001866	1	0
CSHI_01026	ERF1 methyltransferase catalytic subunit MTQ2	Cytoplasm	795	.	OG0001871	1	0
CSHI_01027	Small nuclear ribonucleoprotein Sm D1	Mitochondrion	366	.	OG0001873	1	0
CSHI_01028	DNA-directed RNA polymerase I subunit RPA2	Cytoplasm	3675	.	OG0001882	1	0
CSHI_01029	ADP-ribosylation factor-like protein 8A	Golgi_apparatus	549	.	OG0001884	1	0
CSHI_01030	Beta-1,4-mannosyl-glycoprotein 4-beta-N-acetylglucosaminyltransferase	Endoplasmic reticulum	1137	.	OG0001885	1	0
CSHI_01031	Aldolase vrtJ	Plastid	1257	.	OG0000255	1	0
CSHI_01032	Trehalase	Extracellular	2025	SP0000617	OG0008482	0	0
CSHI_01033	Probable GMP synthase	Plastid	429	.	OG0008485	0	0
CSHI_01034	Prohibitin-2	Mitochondrion	933	.	OG0001895	1	0
CSHI_01035	NEDD8	Nucleus	150	.	OG0008488	0	0
CSHI_01036	Elongin-A	Nucleus	1257	.	OG0001899	1	0
CSHI_01037	Transcription initiation factor IIF subunit beta	Nucleus	1089	.	OG0001902	1	0
CSHI_01038	UPF0655 protein	Cytoplasm	858	.	OG0008492	0	0
CSHI_01039	Hypothetical protein	Nucleus	654	.	OG0008493	0	0
CSHI_01040	Retinal-specific ATP-binding cassette transporter	Cell membrane	3891	.	OG0000095	1	0
CSHI_01041	Hypothetical protein	Cytoplasm	984	.	OG0008499	0	0
CSHI_01042	Hypothetical protein	Extracellular	1683	SP0000188	OG0001933	1	0
CSHI_01043	Serine/threonine-protein phosphatase 2A activator 2	Nucleus	1275	.	OG0001937	1	0
CSHI_01044	Exosome complex component RRP46	Cytoplasm	618	.	OG0001942	1	0
CSHI_01045	Hypothetical protein	Nucleus	501	.	OG0014798	0	0
CSHI_01046	Hypothetical protein	Nucleus	1098	.	OG0005710	1	0
CSHI_01047	Hypothetical protein	Cell membrane	2640	.	OG0005709	1	0
CSHI_01048	Hypothetical protein	Extracellular	1239	SP0000452	OG0005708	1	0
CSHI_01049	Protein AIG2 C	Cytoplasm	540	.	OG0005707	1	0
CSHI_01050	Transcription-associated protein 1	Cytoplasm	11475	.	OG0005706	1	0
CSHI_01051	Aromatic amino acid aminotransferase	Peroxisome	1839	.	OG0005704	1	0
CSHI_01052	60S ribosomal protein L4-B	Nucleus	1053	.	OG0005703	1	0
CSHI_01053	Y+L amino acid transporter 2	Cell membrane	1581	.	OG0005702	1	0
CSHI_01054	Hypothetical protein	Mitochondrion	435	.	OG0011160	0	1
CSHI_01055	Hypothetical protein	Nucleus	2811	.	OG0005701	1	0
CSHI_01056	Mannan endo-1,6-alpha-mannosidase DCW1	Cell membrane	1383	.	OG0000016	1	0
CSHI_01057	Dihydroxyacetone kinase 1	Plastid	1776	.	OG0000622	1	0
CSHI_01058	Small nuclear ribonucleoprotein Sm D2	Cytoplasm	354	.	OG0005700	1	0
CSHI_01059	3-hydroxyisobutyryl-CoA hydrolase	Peroxisome	1425	.	OG0005699	1	0
CSHI_01060	Hypothetical protein	Cytoplasm	3912	.	OG0005698	1	0
CSHI_01061	Hypothetical protein	Cytoplasm	816	.	OG0001000	0	0
CSHI_01062	Protein IMPACT-like protein	Cytoplasm	825	.	OG0005696	1	0
CSHI_01063	Hypothetical protein	Cytoplasm	1173	.	OG0005695	1	0
CSHI_01064	Separin	Cytoplasm	6318	.	OG0004731	1	0
CSHI_01065	Hypothetical protein	Mitochondrion	639	.	OG0004732	1	0
CSHI_01066	NAD-dependent protein deacylase SIR4	Mitochondrion	1197	.	OG0004733	1	0
CSHI_01067	Mitochondrial metal transporter 2	Cell membrane	1191	.	OG0004734	1	0
CSHI_01068	Probable D-xylulose kinase A	Cytoplasm	1722	.	OG0004736	1	0
CSHI_01069	Hypothetical protein	Cell membrane	1998	.	OG0009066	0	0
CSHI_01070	Sister chromatid cohesion protein pds5	Nucleus	4548	.	OG0004737	1	0
CSHI_01071	Sterol 3-beta-glucosyltransferase UGT80B1	Cytoplasm	3810	.	OG0004738	1	0
CSHI_01072	UPF0649 protein	Cytoplasm	1815	.	OG0004739	1	0
CSHI_01073	Hypothetical protein	Cytoplasm	1464	.	OG0004740	1	0
CSHI_01074	SET domain-containing protein 5	Extracellular	1389	SP0000398	OG0004741	1	0
CSHI_01075	Arylsulfatase	Cytoplasm	1614	.	OG0011030	0	1
CSHI_01076	Hypothetical protein	Cell membrane	567	.	OG0004742	1	0
CSHI_01077	Hypothetical protein	Nucleus	1089	.	OG0011031	0	1
CSHI_01078	Hypothetical protein	Mitochondrion	192	.	OG0011032	0	1
CSHI_01079	Aspartyl aminopeptidase	Cytoplasm	1473	.	OG0005174	1	0
CSHI_01080	Hypothetical protein	Nucleus	534	.	OG0005173	1	0
CSHI_01081	Hypothetical protein	Peroxisome	1770	.	OG0005172	1	0
CSHI_01082	Hypothetical protein	Extracellular	663	SP0000412	OG0005171	1	0
CSHI_01083	Calnexin-like protein	Cell membrane	1713	.	OG0006964	1	0
CSHI_01084	Methylthioribulose-1-phosphate dehydratase	Cytoplasm	756	.	OG0006961	1	0
CSHI_01085	Hypothetical protein	Cell membrane	564	.	OG0006956	1	0
CSHI_01086	Protein transport protein SEC20	Endoplasmic reticulum	1215	.	OG0006953	1	0
CSHI_01087	54S ribosomal protein L44	Mitochondrion	291	.	OG0006949	1	0
CSHI_01088	Inorganic pyrophosphatase	Plastid	1302	.	OG0006947	1	0
CSHI_01089	TRNA-dihydrouridine(20) synthase [NAD(P)+]	Mitochondrion	1272	.	OG0006941	1	0
CSHI_01090	MICOS subunit MIC26	Mitochondrion	744	.	OG0006936	1	0
CSHI_01091	Mitochondrial intermediate peptidase	Mitochondrion	2367	.	OG0006931	1	0
CSHI_01092	Hypothetical protein	Cell membrane	1254	.	OG0006925	1	0
CSHI_01093	Transcriptional regulatory protein pro1	Nucleus	2016	.	OG0006909	1	0
CSHI_01094	Hypothetical protein	Nucleus	207	.	OG0011312	0	1
CSHI_01095	Protein pob1	Nucleus	2544	.	OG0006900	1	0
CSHI_01096	Hypothetical protein	Endoplasmic reticulum	477	.	OG0011310	0	1
CSHI_01097	37S ribosomal protein S26	Mitochondrion	852	.	OG0006880	1	0
CSHI_01098	Hypothetical protein	Plastid	1209	.	OG0006871	1	0
CSHI_01099	Mitochondrial thiamine pyrophosphate carrier 1	Mitochondrion	963	.	OG0006864	1	0
CSHI_01100	Uridine nucleosidase	Peroxisome	1179	.	OG0006859	1	0
CSHI_01101	Meiotic chromosome segregation protein	Nucleus	1596	.	OG0006853	1	0
CSHI_01102	DNA repair protein rev1	Cytoplasm	3462	.	OG0006845	1	0
CSHI_01103	Putative fungistatic metabolite	Extracellular	489	SP0000301	OG0006836	1	0
CSHI_01104	Hypothetical protein	Nucleus	471	.	OG0006831	1	0
CSHI_01105	Secondary metabolism regulator LAE1	Cytoplasm	1098	.	OG0000010	0	1
CSHI_01106	Purine-cytosine permease fcyB	Cell membrane	1485	.	OG0006677	1	0
CSHI_01107	Histone-lysine N-methyltransferase EZH2	Nucleus	3645	.	OG0006676	1	0
CSHI_01108	Sphingolipid long chain base-responsive protein PIL1	Cytoplasm	1065	.	OG0006674	1	0
CSHI_01109	N-alpha-acetyltransferase 38-B, NatC auxiliary subunit	Cytoplasm	339	.	OG0006673	1	0
CSHI_01110	DNA repair protein rad13	Nucleus	3831	.	OG0006672	1	0
CSHI_01111	PGA52-like protein	Extracellular	1401	SP0000503	OG0006671	1	0
CSHI_01112	NmrA-like family domain-containing protein 1	Peroxisome	945	.	OG0000270	1	0
CSHI_01113	Peroxisomal membrane protein PAS20	Mitochondrion	1266	.	OG0006670	1	0
CSHI_01114	Uncharacterized protein	Endoplasmic reticulum	624	.	OG0006669	1	0
CSHI_01115	TRNA-dihydrouridine(47) synthase [NAD(P)(+)]	Nucleus	2316	.	OG0006668	1	0
CSHI_01116	Serine/threonine-protein phosphatase PP-Z	Cytoplasm	1584	.	OG0000450	1	0
CSHI_01117	Hypothetical protein	Cell membrane	1017	.	OG0006666	1	0
CSHI_01118	Regulator of Ty1 transposition protein 10	Peroxisome	3420	.	OG0006665	1	0
CSHI_01119	Protein STB2	Cytoplasm	2622	.	OG0006664	1	0
CSHI_01120	Protein RMD5-like protein A	Cytoplasm	1230	.	OG0006663	1	0
CSHI_01121	UPF0658 Golgi apparatus membrane protein	Cell membrane	1086	.	OG0006662	1	0
CSHI_01122	GPI inositol-deacylase	Endoplasmic reticulum	3639	.	OG0005983	1	0
CSHI_01123	Putative membrane protein	Cell membrane	1680	.	OG0005984	1	0
CSHI_01124	Membrane protein TMS1	Cell membrane	1431	.	OG0005985	1	0
CSHI_01125	Cystathionine beta-lyase	Cytoplasm	1308	.	OG0005986	1	0
CSHI_01126	Protein MSP1	Mitochondrion	1266	.	OG0005987	1	0
CSHI_01127	Monopolin complex subunit pcs1	Nucleus	1446	.	OG0005989	1	0
CSHI_01128	GPI ethanolamine phosphate transferase 1	Lysosome/Vacuole	2955	.	OG0001286	1	0
CSHI_01129	Cutinase transcription factor 1 alpha	Nucleus	2778	.	OG0005990	1	0
CSHI_01130	Hypothetical protein	Nucleus	420	.	OG0014800	0	0
CSHI_01131	Hypothetical protein	Nucleus	927	.	OG0005991	1	0
CSHI_01132	Protein arv1	Endoplasmic reticulum	864	.	OG0005992	1	0
CSHI_01133	V-type proton ATPase subunit e	Endoplasmic reticulum	225	.	OG0005993	1	0
CSHI_01134	Uncharacterized oxidoreductase YfjR	Cytoplasm	921	.	OG0005994	1	0
CSHI_01135	Amino-acid acetyltransferase	Mitochondrion	1830	.	OG0005995	1	0
CSHI_01136	Protein GVP36	Cytoplasm	927	.	OG0005996	1	0
CSHI_01137	NADH-ubiquinone oxidoreductase 29.9 kDa subunit	Mitochondrion	720	.	OG0005997	1	0
CSHI_01138	Hypothetical protein	Nucleus	1317	.	OG0005998	1	0
CSHI_01139	Polycomb protein eed-A	Cytoplasm	1404	.	OG0005999	1	0
CSHI_01140	Hypothetical protein	Mitochondrion	207	.	OG0011185	0	1
CSHI_01141	Hypothetical protein	Nucleus	2082	.	OG0001287	1	0
CSHI_01142	Nucleoporin NUP56	Cell membrane	2364	.	OG0000783	1	0
CSHI_01143	ATP-dependent helicase HRQ1	Nucleus	3525	.	OG0006000	1	0
CSHI_01144	Vacuolar calcium ion transporter	Lysosome/Vacuole	1404	.	OG0000201	1	0
CSHI_01145	Uncharacterized protein	Cytoplasm	525	.	OG0014799	0	0
CSHI_01146	3-ketoacyl-CoA thiolase	Peroxisome	1245	.	OG0000605	1	0
CSHI_01147	Nitronate monooxygenase	Peroxisome	990	.	OG0004224	1	0
CSHI_01148	Hypothetical protein	Cytoplasm	288	.	OG0001213	1	0
CSHI_01149	37S ribosomal protein S7	Mitochondrion	1023	.	OG0008965	0	0
CSHI_01150	Uncharacterized protein	Cytoplasm	2133	.	OG0004223	1	0
CSHI_01151	Hypothetical protein	Nucleus	1779	.	OG0004222	1	0
CSHI_01152	Polyadenylate-binding protein, cytoplasmic and nuclear	Cytoplasm	2304	.	OG0008964	0	0
CSHI_01153	Putative E3 ubiquitin protein ligase	Cytoplasm	3519	.	OG0004220	1	0
CSHI_01154	Meiotically up-regulated gene 157	Extracellular	1530	SP0000367	OG0000439	1	0
CSHI_01155	Putative secreted glycosidase	Endoplasmic reticulum	2532	.	OG0000222	1	0
CSHI_01156	Probable electron transfer flavoprotein-ubiquinone oxidoreductase	Plastid	1959	.	OG0004219	1	0
CSHI_01157	Hypothetical protein	Nucleus	282	.	OG0010889	0	1
CSHI_01158	TATA-box-binding protein	Nucleus	756	.	OG0004218	1	0
CSHI_01159	Amino acid oxidase imqH	Mitochondrion	1473	.	OG0004217	1	0
CSHI_01160	Calmodulin	Cytoplasm	453	.	OG0000905	0	0
CSHI_01161	Hypothetical protein	Cell membrane	1110	.	OG0004216	0	0
CSHI_01162	U2 snRNP-associated SURP motif-containing protein	Nucleus	2559	.	OG0004215	1	0
CSHI_01163	Hypothetical protein	Cytoplasm	1869	.	OG0002194	1	0
CSHI_01164	Myo-inositol transporter 1	Lysosome/Vacuole	1581	.	OG0002195	1	0
CSHI_01165	Uncharacterized transporter	Cell membrane	1902	.	OG0002196	1	0
CSHI_01166	Centromere protein V-like protein 2	Cytoplasm	444	.	OG0002197	1	0
CSHI_01167	Protein dhs-3	Peroxisome	1074	.	OG0002198	1	0
CSHI_01168	Protein sof1	Nucleus	1344	.	OG0002199	1	0
CSHI_01169	Probable 26S proteasome regulatory subunit rpn6	Cytoplasm	1266	.	OG0002200	1	0
CSHI_01170	Hypothetical protein	Cytoplasm	4401	.	OG0002201	1	0
CSHI_01171	Peroxisomal membrane protein PMP47A	Peroxisome	936	.	OG0002202	1	0
CSHI_01172	N-alpha-acetyltransferase 35, NatC auxiliary subunit	Cytoplasm	2271	.	OG0002203	1	0
CSHI_01173	Protein stunted	Mitochondrion	213	.	OG0002204	1	0
CSHI_01174	Bud site selection protein 6	Cytoplasm	2790	.	OG0002205	1	0
CSHI_01175	Hypothetical protein	Nucleus	7029	.	OG0002206	1	0
CSHI_01176	Hypothetical protein	Nucleus	201	.	OG0010512	0	1
CSHI_01177	Deoxyhypusine synthase	Cytoplasm	1068	.	OG0002207	1	0
CSHI_01178	Hypothetical protein	Nucleus	915	.	OG0010513	0	1
CSHI_01179	Peptidyl-prolyl isomerase CWC27	Nucleus	1641	.	OG0002208	1	0
CSHI_01180	Heat shock factor protein	Nucleus	2217	.	OG0002209	1	0
CSHI_01181	Peptidyl-prolyl cis-trans isomerase-like 3	Cytoplasm	501	.	OG0002211	1	0
CSHI_01182	Hypothetical protein	Nucleus	213	.	OG0010514	0	1
CSHI_01183	Transporter mfs1	Cell membrane	1692	.	OG0000338	1	0
CSHI_01184	Probable tRNA-splicing endonuclease subunit tsp-5	Cytoplasm	1368	.	OG0002212	1	0
CSHI_01185	NADPH-cytochrome P450 reductase	Endoplasmic reticulum	2076	.	OG0006321	1	0
CSHI_01186	Adenylosuccinate lyase	Nucleus	459	.	OG0011211	0	1
CSHI_01187	Cell morphogenesis protein PAG1	Cytoplasm	7794	.	OG0006320	1	0
CSHI_01188	Thioredoxin-like protein 4A	Nucleus	402	.	OG0006319	1	0
CSHI_01189	Uncharacterized protein	Nucleus	3438	.	OG0006318	1	0
CSHI_01190	Hypothetical protein	Cytoplasm	2406	.	OG0006317	1	0
CSHI_01191	Protein transport protein sec1	Cytoplasm	2187	.	OG0006316	1	0
CSHI_01192	Hypothetical protein	Nucleus	729	.	OG0006315	1	0
CSHI_01193	Uncharacterized oxidoreductase	Endoplasmic reticulum	1278	.	OG0006314	1	0
CSHI_01194	Hypothetical protein	Nucleus	297	.	OG0011677	0	0
CSHI_01195	Vesicle-associated membrane protein	Plastid	705	.	OG0006312	1	0
CSHI_01196	ATP-dependent RNA helicase suv3	Mitochondrion	2277	.	OG0006311	1	0
CSHI_01197	Ubiquitin carboxyl-terminal hydrolase isozyme L3	Cytoplasm	741	.	OG0006310	1	0
CSHI_01198	Hypothetical protein	Cytoplasm	1908	.	OG0006309	1	0
CSHI_01199	Lactose regulatory protein LAC9	Nucleus	2226	.	OG0006308	1	0
CSHI_01200	Cytochrome b2	Peroxisome	1866	.	OG0000467	1	0
CSHI_01201	ATP-dependent RNA helicase DBP9	Nucleus	1782	.	OG0006307	1	0
CSHI_01202	Hypothetical protein	Mitochondrion	210	.	OG0011210	0	1
CSHI_01203	Putative uncharacterized protein	Mitochondrion	777	.	OG0001006	1	0
CSHI_01204	Nitrogen permease regulator 3	Nucleus	2196	.	OG0002999	1	0
CSHI_01205	Retrograde regulation protein 3	Nucleus	1626	.	OG0003000	1	0
CSHI_01206	Hypothetical protein	Mitochondrion	447	.	OG0010665	0	1
CSHI_01207	Protein transport protein sft2	Endoplasmic reticulum	345	.	OG0003001	1	0
CSHI_01208	Hypothetical protein	Cytoplasm	189	.	OG0008710	0	0
CSHI_01209	Putative HTH La-type RNA-binding protein	Cytoplasm	2427	.	OG0003002	1	0
CSHI_01210	Hypothetical protein	Cell membrane	759	.	OG0003003	1	0
CSHI_01211	Hypothetical protein	Nucleus	2127	.	OG0003004	1	0
CSHI_01212	Pre-mRNA-splicing factor CLF1	Nucleus	2016	.	OG0003006	1	0
CSHI_01213	U4/U6 small nuclear ribonucleoprotein Prp31	Nucleus	1935	.	OG0003007	1	0
CSHI_01214	Transcriptional regulator NRG1	Nucleus	897	.	OG0003008	1	0
CSHI_01215	Probable acetate kinase	Cytoplasm	1242	.	OG0003009	1	0
CSHI_01216	Hypothetical protein	Cytoplasm	1212	.	OG0003010	1	0
CSHI_01217	Repressible high-affinity phosphate permease	Cell membrane	1446	.	OG0008711	0	0
CSHI_01218	Glutathione S-transferase L3	Nucleus	1917	.	OG0003011	1	0
CSHI_01219	Citrinin biosynthesis transcriptional activator ctnR	Nucleus	2652	.	OG0003012	1	0
CSHI_01220	Chromatin structure-remodeling complex subunit rsc1	Nucleus	2154	.	OG0006782	1	0
CSHI_01221	Cyclin-dependent kinases regulatory subunit	Nucleus	387	.	OG0006780	1	0
CSHI_01222	Endoplasmic reticulum oxidoreductin-1	Endoplasmic reticulum	1830	.	OG0006779	1	0
CSHI_01223	U6 snRNA phosphodiesterase	Nucleus	1005	.	OG0006778	1	0
CSHI_01224	Hypothetical protein	Nucleus	735	.	OG0006777	1	0
CSHI_01225	Protein cft1	Cytoplasm	4317	.	OG0006776	1	0
CSHI_01226	Probable lysosomal cobalamin transporter	Cell membrane	1785	.	OG0006775	1	0
CSHI_01227	Abscission/NoCut checkpoint regulator	Nucleus	1320	.	OG0006774	1	0
CSHI_01228	Hypothetical protein	Cell membrane	936	.	OG0006773	1	0
CSHI_01229	G/U mismatch-specific uracil DNA glycosylase	Nucleus	1113	.	OG0006772	1	0
CSHI_01230	ER degradation-enhancing alpha-mannosidase-like protein 1	Extracellular	3201	SP0000507	OG0006771	1	0
CSHI_01231	Hypothetical protein	Nucleus	1794	.	OG0006769	1	0
CSHI_01232	Hypothetical protein	Cytoplasm	549	.	OG0011291	0	1
CSHI_01233	Regulatory protein LEU3	Nucleus	2145	.	OG0006768	1	0
CSHI_01234	Hypothetical protein	Cytoplasm	237	.	OG0006767	1	0
CSHI_01235	Vanillin dehydrogenase	Peroxisome	1452	.	OG0000892	1	0
CSHI_01236	Probable threonine-tRNA ligase	Mitochondrion	1584	.	OG0006766	1	0
CSHI_01237	Protein max	Nucleus	357	.	OG0006765	1	0
CSHI_01238	Maf-like protein	Cytoplasm	837	.	OG0006764	1	0
CSHI_01239	Mannosyl-oligosaccharide 1,2-alpha-mannosidase MNS1	Golgi_apparatus	1764	.	OG0000025	1	0
CSHI_01240	4,5-DOPA dioxygenase extradiol	Cytoplasm	981	.	OG0005940	1	0
CSHI_01241	Mediator of RNA polymerase II transcription subunit 5	Cytoplasm	3105	.	OG0005939	1	0
CSHI_01242	Importin subunit alpha	Nucleus	1647	.	OG0005938	1	0
CSHI_01243	Protection of telomeres protein 1	Nucleus	2019	.	OG0005937	1	0
CSHI_01244	Cohesin subunit psc3	Nucleus	3480	.	OG0005936	1	0
CSHI_01245	Uncharacterized urease accessory protein ureD-like	Peroxisome	987	.	OG0005935	1	0
CSHI_01246	Hypothetical protein	Cytoplasm	1635	.	OG0005934	1	0
CSHI_01247	FAD-dependent monooxygenase OpS4	Peroxisome	1371	.	OG0000782	1	0
CSHI_01248	Hypothetical protein	Cell membrane	1179	.	OG0001284	1	0
CSHI_01249	Kynurenine formamidase	Cytoplasm	864	.	OG0005932	1	0
CSHI_01250	Aspyridones efflux protein apdF	Cell membrane	1317	.	OG0000058	1	0
CSHI_01251	Uncharacterized transcriptional regulatory protein	Nucleus	1974	.	OG0005931	1	0
CSHI_01252	Hypothetical protein	Plastid	135	.	OG0011179	0	1
CSHI_01253	G2/mitotic-specific cyclin-4	Cytoplasm	1947	.	OG0005930	1	0
CSHI_01254	Increased recombination centers protein 22	Endoplasmic reticulum	801	.	OG0005929	1	0
CSHI_01255	High mobility group protein HMGI-C	Nucleus	498	.	OG0009250	0	0
CSHI_01256	Aprataxin-like protein	Nucleus	834	.	OG0005927	1	0
CSHI_01257	Putative ATP-dependent RNA helicase ucp12	Cytoplasm	4026	.	OG0005926	1	0
CSHI_01258	Hypothetical protein	Extracellular	2490	SP0000458	OG0005925	1	0
CSHI_01259	Cholesterol oxidase	Cytoplasm	4113	.	OG0000469	1	0
CSHI_01260	Hypothetical protein	Nucleus	681	.	OG0004273	1	0
CSHI_01261	Hypothetical protein	Cell membrane	2280	.	OG0004274	1	0
CSHI_01262	Uncharacterized protein	Nucleus	1011	.	OG0004275	1	0
CSHI_01263	Hypothetical protein	Cell membrane	378	.	OG0004277	1	0
CSHI_01264	TRNA (guanine-N(7)-)-methyltransferase	Nucleus	858	.	OG0004278	1	0
CSHI_01265	Sorting nexin-12	Endoplasmic reticulum	3687	.	OG0004279	1	0
CSHI_01266	Pre-mRNA-splicing factor srp2	Nucleus	942	.	OG0004280	1	0
CSHI_01267	Peroxisomal membrane protein PMP30A	Peroxisome	702	.	OG0004281	1	0
CSHI_01268	Fructose-1,6-bisphosphatase	Peroxisome	1029	.	OG0004282	1	0
CSHI_01269	Hypothetical protein	Mitochondrion	981	.	OG0004283	1	0
CSHI_01270	Homoserine dehydrogenase	Peroxisome	1095	.	OG0004284	1	0
CSHI_01271	Uncharacterized protein	Extracellular	672	SP0001962	OG0004285	1	0
CSHI_01272	Transcription factor radR	Nucleus	807	.	OG0004286	1	0
CSHI_01273	Cell differentiation protein rcd1	Cytoplasm	687	.	OG0004289	1	0
CSHI_01274	Protein kinase kin1	Cytoplasm	2772	.	OG0004290	1	0
CSHI_01275	G patch domain-containing protein 1	Nucleus	2133	.	OG0004291	1	0
CSHI_01276	WHI2-like protein	Cytoplasm	879	.	OG0004292	1	0
CSHI_01277	Vacuolar protein sorting/targeting protein 10	Cell membrane	4545	.	OG0008177	1	0
CSHI_01278	Probable beta-glucosidase btgE	Extracellular	1743	SP0000579	OG0008182	1	0
CSHI_01279	Uncharacterized WD repeat-containing protein	Nucleus	2253	.	OG0008189	1	0
CSHI_01280	Chitin synthase 4	Cell membrane	3672	.	OG0008198	1	0
CSHI_01281	Hypothetical protein	Cytoplasm	264	.	OG0011542	0	1
CSHI_01282	Protein SKT5	Cytoplasm	2217	.	OG0008216	1	0
CSHI_01283	Hypothetical protein	Nucleus	225	.	OG0011546	0	1
CSHI_01284	Protein ATP11	Mitochondrion	972	.	OG0008220	1	0
CSHI_01285	Cytochrome c peroxidase	Mitochondrion	1083	.	OG0008229	1	0
CSHI_01286	Pre-mRNA-processing factor 39	Cytoplasm	1770	.	OG0008235	1	0
CSHI_01287	Hypothetical protein	Mitochondrion	762	.	OG0011551	0	1
CSHI_01288	Inositol-1,4,5-trisphosphate 5-phosphatase 1	Cytoplasm	3888	.	OG0008249	1	0
CSHI_01289	Hypothetical protein	Mitochondrion	543	.	OG0008256	1	0
CSHI_01290	14-3-3 family protein artA	Cytoplasm	819	.	OG0000641	1	0
CSHI_01291	Hypothetical protein	Extracellular	765	SP0000379	OG0004416	1	0
CSHI_01292	Hypothetical protein	Endoplasmic reticulum	354	.	OG0000961	1	0
CSHI_01293	Aurofusarin cluster transcription factor aurR2	Nucleus	1875	.	OG0004417	1	0
CSHI_01294	Sphingoid long-chain base transporter RSB1	Cell membrane	945	.	OG0001227	1	0
CSHI_01295	Uronate dehydrogenase	Cytoplasm	987	.	OG0004419	1	0
CSHI_01296	Hypothetical protein	Nucleus	3243	.	OG0009013	0	0
CSHI_01297	Nonribosomal peptide synthetase TES	Cytoplasm	38229	.	OG0004420	1	0
CSHI_01298	Probable Rho-type GTPase-activating protein 2	Cytoplasm	2145	.	OG0005053	1	0
CSHI_01299	Regulator of ribosome biosynthesis	Nucleus	579	.	OG0005061	1	0
CSHI_01300	37S ribosomal protein S23	Mitochondrion	1350	.	OG0005064	1	0
CSHI_01301	DNA replication licensing factor mcm7	Cytoplasm	2436	.	OG0005069	1	0
CSHI_01302	Peroxisome biosynthesis protein PAS1	Cytoplasm	3258	.	OG0000972	1	0
CSHI_01303	Hypothetical protein	Cytoplasm	489	.	OG0000770	1	0
CSHI_01304	Hypothetical protein	Cytoplasm	1995	.	OG0005092	1	0
CSHI_01305	Hypothetical protein	Peroxisome	969	.	OG0011072	0	1
CSHI_01306	DNA-directed RNA polymerases I and III subunit RPAC1	Cytoplasm	1116	.	OG0005106	1	0
CSHI_01307	NEDD8-activating enzyme E1 catalytic subunit	Cytoplasm	1332	.	OG0005111	1	0
CSHI_01308	DNA replication checkpoint protein tel2	Cytoplasm	2973	.	OG0005113	1	0
CSHI_01309	Serine/threonine-protein kinase nak1	Cytoplasm	2607	.	OG0001093	1	0
CSHI_01310	Probable endonuclease LCL3	Mitochondrion	819	.	OG0005120	1	0
CSHI_01311	NADH-ubiquinone oxidoreductase 49 kDa subunit	Mitochondrion	1419	.	OG0005126	1	0
CSHI_01312	Ubiquinone biosynthesis monooxygenase COQ6	Mitochondrion	1425	.	OG0005135	1	0
CSHI_01313	Inner nuclear membrane protein SRC1	Nucleus	2085	.	OG0005144	1	0
CSHI_01314	ATP synthase subunit 4	Mitochondrion	705	.	OG0005147	1	0
CSHI_01315	Hypothetical protein	Nucleus	1632	.	OG0005155	1	0
CSHI_01316	Putative metal ion transporter	Nucleus	2544	.	OG0005166	1	0
CSHI_01317	Nucleoporin	Cytoplasm	4680	.	OG0005175	1	0
CSHI_01318	Probable proteasome subunit beta type-2	Cytoplasm	810	.	OG0005179	1	0
CSHI_01319	Protein DSF2	Cytoplasm	2193	.	OG0005187	1	0
CSHI_01320	Probable E3 ubiquitin ligase complex SCF subunit scon-2	Nucleus	2322	.	OG0005351	1	0
CSHI_01321	Prostatic acid phosphatase	Cell membrane	1413	.	OG0009168	0	0
CSHI_01322	Polysaccharide monooxygenase Cel61a	Extracellular	1206	SP0000063	OG0000614	1	0
CSHI_01323	Hypothetical protein	Nucleus	759	.	OG0005350	1	0
CSHI_01324	Hypothetical protein	Extracellular	228	SP0000952	OG0005349	1	0
CSHI_01325	Hypothetical protein	Plastid	744	.	OG0005348	1	0
CSHI_01326	Histone-lysine N-methyltransferase SET9	Nucleus	2430	.	OG0005347	1	0
CSHI_01327	54S ribosomal protein L38	Mitochondrion	393	.	OG0005346	1	0
CSHI_01328	DNA-directed RNA polymerase II subunit RPB9	Nucleus	714	.	OG0005345	1	0
CSHI_01329	Peptidyl-prolyl cis-trans isomerase ssp-1	Cytoplasm	534	.	OG0005344	1	0
CSHI_01330	Hypothetical protein	Cell membrane	1719	.	OG0005343	1	0
CSHI_01331	Hypothetical protein	Cytoplasm	1578	.	OG0005341	1	0
CSHI_01332	Putative metabolite transport protein YwtG	Cell membrane	1872	.	OG0000022	1	0
CSHI_01333	Alpha-galactosidase 2	Extracellular	2241	SP0000423	OG0005340	1	0
CSHI_01334	Probable Xaa-Pro aminopeptidase PEPP	Plastid	1596	.	OG0005339	1	0
CSHI_01335	Ubiquitin carboxyl-terminal hydrolase isozyme L3	Lysosome/Vacuole	810	.	OG0005338	1	0
CSHI_01336	High-affinity nickel transport protein nic1	Cell membrane	1278	.	OG0005337	1	0
CSHI_01337	Hypothetical protein	Nucleus	1155	.	OG0011110	0	1
CSHI_01338	Hypothetical protein	Nucleus	906	.	OG0006633	1	0
CSHI_01339	Isoleucine-tRNA ligase	Peroxisome	2805	.	OG0006632	1	0
CSHI_01340	Glutarate-semialdehyde dehydrogenase DavD	Cytoplasm	1926	.	OG0000036	1	0
CSHI_01341	Beta-glucuronidase	Extracellular	1725	SP0000502	OG0006631	1	0
CSHI_01342	Kinesin-like protein bimC	Cytoplasm	3480	.	OG0006630	1	0
CSHI_01343	Hypothetical protein	Cytoplasm	696	.	OG0006629	1	0
CSHI_01344	UPF0183 protein	Nucleus	1824	.	OG0006627	1	0
CSHI_01345	Failed axon connections-like protein	Cytoplasm	891	.	OG0006626	1	0
CSHI_01346	Hypothetical protein	Nucleus	3954	.	OG0006625	1	0
CSHI_01347	Phosphoinositide phosphatase SAC1	Cell membrane	2199	.	OG0006624	1	0
CSHI_01348	Hypothetical protein	Mitochondrion	183	.	OG0011280	0	1
CSHI_01349	GTP-binding protein ypt5	Golgi_apparatus	663	.	OG0006623	1	0
CSHI_01350	MICOS complex subunit MIC60	Mitochondrion	3426	.	OG0000795	1	0
CSHI_01351	Folylpolyglutamate synthase	Mitochondrion	1647	.	OG0006622	1	0
CSHI_01352	Efflux pump dotC	Cell membrane	1887	.	OG0000088	1	0
CSHI_01353	Uncharacterized transporter	Cell membrane	2709	.	OG0006620	1	0
CSHI_01354	Hypothetical protein	Extracellular	630	SP0000501	OG0006619	1	0
CSHI_01355	CTD kinase subunit beta	Cytoplasm	1926	.	OG0008923	0	0
CSHI_01356	Palmitoyl-protein thioesterase 1	Extracellular	996	SP0000706	OG0004060	1	0
CSHI_01357	Putative ribosome biogenesis protein	Nucleus	1185	.	OG0004059	1	0
CSHI_01358	Protein PLM2	Cytoplasm	1722	.	OG0008922	0	0
CSHI_01359	Hypothetical protein	Mitochondrion	3114	.	OG0004058	1	0
CSHI_01360	E3 ubiquitin-protein ligase listerin	Cytoplasm	4887	.	OG0004056	1	0
CSHI_01361	Hypothetical protein	Nucleus	792	.	OG0004055	1	0
CSHI_01362	Serine/threonine-protein kinase csk1	Cytoplasm	1137	.	OG0004054	1	0
CSHI_01363	Cytoskeletal protein syp1	Cytoplasm	2574	.	OG0004053	1	0
CSHI_01364	Spindle assembly checkpoint component MAD1	Cytoplasm	2043	.	OG0004052	1	0
CSHI_01365	Phosphatidate cytidylyltransferase	Mitochondrion	1560	.	OG0004051	1	0
CSHI_01366	Hypothetical protein	Cell membrane	603	.	OG0004050	1	0
CSHI_01367	Hypothetical protein	Extracellular	2172	SP0000350	OG0004049	1	0
CSHI_01368	Minor extracellular protease vpr	Extracellular	2697	SP0001147	OG0010849	0	1
CSHI_01369	Putative membrane protein	Mitochondrion	954	.	OG0004009	1	0
CSHI_01370	Vacuolar protein-sorting-associated protein 36	Cytoplasm	1914	.	OG0004010	1	0
CSHI_01371	THP3-like protein	Nucleus	1560	.	OG0004011	1	0
CSHI_01372	Hypothetical protein	Plastid	357	.	OG0010850	0	1
CSHI_01373	Protein scd2/ral3	Cytoplasm	1827	.	OG0004012	1	0
CSHI_01374	CENP-B-like protein protein 1	Cytoplasm	1221	.	OG0004013	1	0
CSHI_01375	Thymidylate synthase	Cytoplasm	1002	.	OG0004014	1	0
CSHI_01376	Hypothetical protein	Endoplasmic reticulum	1326	.	OG0008911	0	0
CSHI_01377	Gluconolactonase	Cell membrane	1095	.	OG0004015	1	0
CSHI_01378	ATP synthase subunit K	Mitochondrion	315	.	OG0004016	1	0
CSHI_01379	Mitochondrial fission process protein 1	Mitochondrion	867	.	OG0004017	1	0
CSHI_01380	AN1-type zinc finger protein 1	Nucleus	933	.	OG0004018	1	0
CSHI_01381	DNA repair protein rhp42	Nucleus	3129	.	OG0004019	1	0
CSHI_01382	E3 ubiquitin-protein ligase	Nucleus	1992	.	OG0004020	1	0
CSHI_01383	Hypothetical protein	Cytoplasm	369	.	OG0004021	1	0
CSHI_01384	Rho guanine nucleotide exchange factor gef2	Cytoplasm	4578	.	OG0004022	1	0
CSHI_01385	Importin subunit beta-5	Cytoplasm	3093	.	OG0004023	1	0
CSHI_01386	Calcium channel YVC1	Lysosome/Vacuole	2094	.	OG0004024	1	0
CSHI_01387	Hypothetical protein	Cytoplasm	1035	.	OG0006645	1	0
CSHI_01388	GPI-anchored wall transfer protein 1	Endoplasmic reticulum	1500	.	OG0006644	1	0
CSHI_01389	Fatty acyl-CoA synthetase and RNA processing-associated kinase 1	Cytoplasm	3546	.	OG0006643	1	0
CSHI_01390	Vacuolar calcium ion transporter	Cell membrane	2406	.	OG0009362	0	0
CSHI_01391	Hypothetical protein	Nucleus	1416	.	OG0010116	0	0
CSHI_01392	Hypothetical protein	Nucleus	1242	.	OG0006641	1	0
CSHI_01393	Enoyl-CoA hydratase AKT3-1	Mitochondrion	477	.	OG0000293	1	0
CSHI_01394	Hypothetical protein	Nucleus	1914	.	OG0006640	1	0
CSHI_01395	D-lactate dehydrogenase [cytochrome]	Mitochondrion	1821	.	OG0000155	1	0
CSHI_01396	Hypothetical protein	Cytoplasm	4029	.	OG0010115	0	0
CSHI_01397	ATP-dependent RNA helicase ROK1	Nucleus	2154	.	OG0006639	1	0
CSHI_01398	Vegetative incompatibility protein HET-E-1	Cytoplasm	1641	.	OG0011281	0	1
CSHI_01399	Hypothetical protein	Nucleus	1998	.	OG0006638	1	0
CSHI_01400	Pescadillo-like protein	Nucleus	1971	.	OG0006636	1	0
CSHI_01401	Phosphatidylinositol glycan anchor biosynthesis class U protein	Endoplasmic reticulum	1281	.	OG0006635	1	0
CSHI_01402	Metaxin-like protein	Mitochondrion	1314	.	OG0006634	1	0
CSHI_01403	Dolichyl-diphosphooligosaccharide-protein glycosyltransferase subunit 1	Extracellular	1482	SP0000807	OG0007092	1	0
CSHI_01404	Hypothetical protein	Nucleus	249	.	OG0011343	0	1
CSHI_01405	Sphingolipid long chain base-responsive protein LSP1	Mitochondrion	1050	.	OG0007080	1	0
CSHI_01406	Hypothetical protein	Cytoplasm	945	.	OG0007070	1	0
CSHI_01407	Hypothetical protein	Mitochondrion	1272	.	OG0007064	1	0
CSHI_01408	Protein RCR2	Cell membrane	519	.	OG0007056	1	0
CSHI_01409	Hypothetical protein	Cytoplasm	543	.	OG0007050	1	0
CSHI_01410	Uncharacterized hydrolase	Mitochondrion	723	.	OG0007041	1	0
CSHI_01411	3-hydroxyanthranilate 3,4-dioxygenase	Cytoplasm	540	.	OG0007035	1	0
CSHI_01412	Copper transport protein CTR2	Cell membrane	501	.	OG0007032	1	0
CSHI_01413	Peroxisomal coenzyme A diphosphatase 1	Nucleus	1410	.	OG0007024	1	0
CSHI_01414	Hypothetical protein	Cytoplasm	1515	.	OG0007018	1	0
CSHI_01415	Protein ERD1-like protein 1	Endoplasmic reticulum	1218	.	OG0007011	1	0
CSHI_01416	Probable methyltransferase tdiE	Cytoplasm	801	.	OG0000010	0	1
CSHI_01417	Dehydrogenase RED2	Mitochondrion	1167	.	OG0007002	1	0
CSHI_01418	Hypothetical protein	Cell membrane	831	.	OG0007000	1	0
CSHI_01419	Ribosome biogenesis protein ERB1	Nucleus	2319	.	OG0006999	1	0
CSHI_01420	Lactose regulatory protein LAC9	Nucleus	1434	.	OG0006994	1	0
CSHI_01421	Store-operated calcium entry regulator STIMATE	Cell membrane	1155	.	OG0006989	1	0
CSHI_01422	Probable methyltransferase tdiE	Extracellular	354	SP0001963	OG0000010	0	1
CSHI_01423	Hypothetical protein	Mitochondrion	210	.	OG0014801	0	0
CSHI_01424	Putative secreted lipase	Golgi_apparatus	1734	.	OG0006978	1	0
CSHI_01425	Putative 2-hydroxyacid dehydrogenase	Cytoplasm	987	.	OG0005468	1	0
CSHI_01426	Adenosylhomocysteinase	Cytoplasm	1347	.	OG0005424	1	0
CSHI_01427	Eukaryotic translation initiation factor 3 subunit H	Cytoplasm	1101	.	OG0005376	1	0
CSHI_01428	UPF0643 protein	Cytoplasm	657	.	OG0005342	1	0
CSHI_01429	S-adenosylmethionine mitochondrial carrier protein	Mitochondrion	981	.	OG0009160	0	0
CSHI_01430	GMP synthase	Cytoplasm	1623	.	OG0005259	0	0
CSHI_01431	Nitric oxide synthase, inducible	Plastid	3195	.	OG0005226	1	0
CSHI_01432	Hypothetical protein	Cytoplasm	480	.	OG0005167	1	0
CSHI_01433	Uncharacterized protein	Cytoplasm	2103	.	OG0005107	1	0
CSHI_01434	Histone transcription regulator 3-like protein	Nucleus	6090	.	OG0009108	0	0
CSHI_01435	Hypothetical protein	Extracellular	177	SP0001194	OG0011051	0	1
CSHI_01436	Hypothetical protein	Cytoplasm	420	.	OG0009095	0	0
CSHI_01437	Putative 26S proteasome complex subunit sem-1	Nucleus	339	.	OG0004833	1	0
CSHI_01438	Phosphoglycerate kinase	Cytoplasm	1254	.	OG0009073	0	0
CSHI_01439	Protein sym1	Mitochondrion	819	.	OG0004687	1	0
CSHI_01440	Arabinogalactan endo-beta-1,4-galactanase	Peroxisome	1035	.	OG0004617	1	0
CSHI_01441	Pre-mRNA-splicing factor cwf19	Nucleus	2151	.	OG0004563	1	0
CSHI_01442	GPN-loop GTPase 1	Cytoplasm	1209	.	OG0004514	1	0
CSHI_01443	DNA-directed RNA polymerases I, II, and III subunit RPABC4	Nucleus	225	.	OG0004465	1	0
CSHI_01444	Adenylylsulfatase HINT3	Cytoplasm	579	.	OG0004409	1	0
CSHI_01445	Glycerol 2-dehydrogenase (NADP(+))	Cytoplasm	900	.	OG0004355	1	0
CSHI_01446	Hypothetical protein	Nucleus	465	.	OG0008993	0	0
CSHI_01447	Hypothetical protein	Cytoplasm	1587	.	OG0010193	0	0
CSHI_01448	RING finger protein PSH1	Nucleus	546	.	OG0011449	0	1
CSHI_01449	Checkpoint serine/threonine-protein kinase bub1	Nucleus	3621	.	OG0007608	1	0
CSHI_01450	Hypothetical protein	Mitochondrion	333	.	OG0007599	1	0
CSHI_01451	SWR1 complex subunit vps71	Nucleus	915	.	OG0007589	1	0
CSHI_01452	Hypothetical protein	Extracellular	498	SP0000829	OG0009539	0	0
CSHI_01453	DNA-dependent metalloprotease WSS1-like protein	Nucleus	1218	.	OG0007575	1	0
CSHI_01454	Kelch domain-containing protein 4	Nucleus	2094	.	OG0007570	1	0
CSHI_01455	Diacylglycerol O-acyltransferase 2A	Endoplasmic reticulum	1533	.	OG0007565	1	0
CSHI_01456	DNA-(apurinic or apyrimidinic site) lyase 1	Nucleus	1392	.	OG0007558	1	0
CSHI_01457	Hypothetical protein	Cell membrane	519	.	OG0009534	0	0
CSHI_01458	Protein disulfide-isomerase	Endoplasmic reticulum	1560	.	OG0007549	1	0
CSHI_01459	Hypothetical protein	Cytoplasm	3036	.	OG0007539	1	0
CSHI_01460	Vacuolar fusion protein MON1	Cytoplasm	1797	.	OG0007532	1	0
CSHI_01461	Protein dopey	Cytoplasm	5595	.	OG0007531	1	0
CSHI_01462	Trimethylguanosine synthase	Cytoplasm	756	.	OG0007527	1	0
CSHI_01463	Uncharacterized protein	Nucleus	1119	.	OG0009526	0	0
CSHI_01464	Dolichyl-diphosphooligosaccharide-protein glycosyltransferase subunit dad1	Endoplasmic reticulum	522	.	OG0007523	1	0
CSHI_01465	TMEM14 protein-like protein	Mitochondrion	309	.	OG0009519	0	0
CSHI_01466	COX assembly mitochondrial protein 2	Mitochondrion	249	.	OG0007510	1	0
CSHI_01467	Probable prefoldin subunit 2	Nucleus	351	.	OG0007508	1	0
CSHI_01468	Transcriptional activator HAP3	Nucleus	609	.	OG0007494	1	0
CSHI_01469	RNA polymerase I-specific transcription initiation factor rrn3	Nucleus	2064	.	OG0007484	1	0
CSHI_01470	N-acetyltransferase 9-like protein	Cytoplasm	687	.	OG0005590	1	0
CSHI_01471	Hypothetical protein	Nucleus	1515	.	OG0005589	1	0
CSHI_01472	DNA polymerase subunit delta-2	Cytoplasm	1512	.	OG0005588	1	0
CSHI_01473	ABC transporter domain-containing protein	Plastid	837	.	OG0005587	1	0
CSHI_01474	Centromere protein I	Plastid	2175	.	OG0005586	1	0
CSHI_01475	Hypothetical protein	Cytoplasm	1347	.	OG0005585	1	0
CSHI_01476	Tuberous sclerosis 2 protein-like protein	Cytoplasm	4905	.	OG0005584	1	0
CSHI_01477	Importin alpha re-exporter	Cytoplasm	2925	.	OG0005583	1	0
CSHI_01478	Hypothetical protein	Cytoplasm	1797	.	OG0005582	1	0
CSHI_01479	Zinc-type alcohol dehydrogenase-like protein	Mitochondrion	1164	.	OG0009219	0	0
CSHI_01480	Hypothetical protein	Endoplasmic reticulum	1329	.	OG0005580	1	0
CSHI_01481	Uncharacterized protein	Nucleus	1143	.	OG0005579	1	0
CSHI_01482	Hypothetical protein	Nucleus	270	.	OG0011153	0	1
CSHI_01483	Hypothetical protein	Cytoplasm	2781	.	OG0003586	1	0
CSHI_01484	Hypothetical protein	Mitochondrion	324	.	OG0010757	0	1
CSHI_01485	Hypothetical protein	Nucleus	456	.	OG0010756	0	1
CSHI_01486	Protein SOK1	Cytoplasm	2010	.	OG0003585	1	0
CSHI_01487	Protein kish-A	Extracellular	162	SP0001123	OG0008822	0	0
CSHI_01488	Transcription initiation factor TFIID subunit 13	Nucleus	528	.	OG0003584	1	0
CSHI_01489	Putative membrane protein	Lysosome/Vacuole	1437	.	OG0003583	1	0
CSHI_01490	RuvB-like helicase 1	Cytoplasm	1374	.	OG0003582	1	0
CSHI_01491	Repressor of filamentous growth 1	Nucleus	2016	.	OG0003581	1	0
CSHI_01492	Dynactin, 150 kDa isoform	Cytoplasm	3849	.	OG0003580	1	0
CSHI_01493	Signal recognition particle SEC65 subunit	Nucleus	870	.	OG0008821	0	0
CSHI_01494	Hypothetical protein	Cytoplasm	1668	.	OG0003579	1	0
CSHI_01495	Multidrug resistance regulator 1	Nucleus	2298	.	OG0003578	1	0
CSHI_01496	Orotidine 5'-phosphate decarboxylase	Peroxisome	1098	.	OG0003577	1	0
CSHI_01497	CDP-diacylglycerol-inositol 3-phosphatidyltransferase	Endoplasmic reticulum	951	.	OG0003576	1	0
CSHI_01498	Iron transport multicopper oxidase FET3	Cell membrane	1896	.	OG0000406	1	0
CSHI_01499	Probable magnesium transporter NIPA4	Cell membrane	1218	.	OG0001246	1	0
CSHI_01500	40S ribosomal protein S3	Cytoplasm	783	.	OG0004980	1	0
CSHI_01501	Phosphoinositide 3-phosphatase	Cytoplasm	2760	.	OG0009101	0	0
CSHI_01502	Phenylalanine-tRNA ligase beta subunit	Cytoplasm	1830	.	OG0004981	1	0
CSHI_01503	Protein phosphatase PP2A regulatory subunit A	Cytoplasm	1866	.	OG0004982	1	0
CSHI_01504	Protein-lysine N-methyltransferase EFM4	Cytoplasm	837	.	OG0004983	1	0
CSHI_01505	Hypothetical protein	Extracellular	321	SP0000407	OG0004984	1	0
CSHI_01506	Hypothetical protein	Cytoplasm	2850	.	OG0004985	1	0
CSHI_01507	Hypothetical protein	Extracellular	570	SP0001031	OG0004986	1	0
CSHI_01508	Tripeptidyl-peptidase sed4	Extracellular	1812	SP0000408	OG0004987	1	0
CSHI_01509	Glucans biosynthesis glucosyltransferase H	Cell membrane	2712	.	OG0000451	1	0
CSHI_01510	Protein FYV10	Cytoplasm	1239	.	OG0004988	1	0
CSHI_01511	Transcriptional regulator CBF1	Nucleus	981	.	OG0004989	1	0
CSHI_01512	Uncharacterized protein	Nucleus	1767	.	OG0004990	1	0
CSHI_01513	ATP-binding cassette transporter abc4	Cell membrane	4548	.	OG0006178	1	0
CSHI_01514	Probable glucan endo-1,3-beta-glucosidase eglC	Cell membrane	1359	.	OG0000236	1	0
CSHI_01515	Uncharacterized transcriptional regulatory protein	Nucleus	1896	.	OG0006177	1	0
CSHI_01516	ABC transporter BEA3	Cell membrane	3870	.	OG0000062	1	0
CSHI_01517	Demethyl-4-deoxygadusol synthase	Cytoplasm	1500	.	OG0006176	1	0
CSHI_01518	Probable catechol O-methyltransferase 2	Cytoplasm	864	.	OG0006175	1	0
CSHI_01519	Mitochondrial carrier protein LEU5	Mitochondrion	1125	.	OG0006174	1	0
CSHI_01520	Uncharacterized protein	Peroxisome	1155	.	OG0006173	1	0
CSHI_01521	54S ribosomal protein L23	Nucleus	681	.	OG0006172	1	0
CSHI_01522	Isonitrile hydratase	Cytoplasm	867	.	OG0006171	1	0
CSHI_01523	Tuberous sclerosis 1 protein-like protein	Cytoplasm	2973	.	OG0009272	0	0
CSHI_01524	Multisite-specific tRNA:(cytosine-C(5))-methyltransferase	Nucleus	2610	.	OG0009271	0	0
CSHI_01525	Meiotically up-regulated gene 14 protein	Cytoplasm	885	.	OG0006170	1	0
CSHI_01526	GTPase MTG2	Nucleus	1599	.	OG0006169	1	0
CSHI_01527	Hypothetical protein	Nucleus	783	.	OG0006168	1	0
CSHI_01528	Hypothetical protein	Nucleus	1440	.	OG0006167	1	0
CSHI_01529	DNA-directed RNA polymerases I, II, and III subunit RPABC1	Cytoplasm	690	.	OG0006166	1	0
CSHI_01530	Hypothetical protein	Cell membrane	1542	.	OG0006165	1	0
CSHI_01531	Hypothetical protein	Nucleus	1959	.	OG0005662	1	0
CSHI_01532	Glycogen [starch] synthase	Cytoplasm	2139	.	OG0005663	1	0
CSHI_01533	CTD kinase subunit alpha	Nucleus	2265	.	OG0005664	1	0
CSHI_01534	Hypothetical protein	Nucleus	1578	.	OG0005665	1	0
CSHI_01535	Plasma membrane proteolipid 3	Extracellular	288	SP0000958	OG0009229	0	0
CSHI_01536	Uncharacterized RNA-binding protein	Nucleus	1857	.	OG0005666	1	0
CSHI_01537	Histone acetyltransferase type B subunit 2	Nucleus	1308	.	OG0005667	1	0
CSHI_01538	5'-3' exoribonuclease 1	Cytoplasm	4212	.	OG0005668	1	0
CSHI_01539	Microsomal signal peptidase subunit 3	Extracellular	684	SP0000450	OG0005669	1	0
CSHI_01540	Ubiquitin-like-specific protease 2	Nucleus	3480	.	OG0005671	1	0
CSHI_01541	Uncharacterized WD repeat-containing protein	Nucleus	1812	.	OG0005672	1	0
CSHI_01542	ATP-dependent RNA helicase DED1	Cytoplasm	2076	.	OG0005673	1	0
CSHI_01543	Ino eighty subunit 1	Nucleus	2031	.	OG0005674	1	0
CSHI_01544	Putative ATP-dependent helicase	Nucleus	3717	.	OG0005896	1	0
CSHI_01545	F-box protein pof6	Cytoplasm	2697	.	OG0005895	1	0
CSHI_01546	Serine/threonine-protein kinase KIN28	Cytoplasm	1227	.	OG0005894	1	0
CSHI_01547	Protein sfk1	Golgi_apparatus	747	.	OG0005892	1	0
CSHI_01548	Uncharacterized protein	Cytoplasm	2118	.	OG0005891	1	0
CSHI_01549	Tyrosine-protein phosphatase	Cytoplasm	750	.	OG0005890	1	0
CSHI_01550	TRNA(Thr) (cytosine(32)-N(3))-methyltransferase	Cytoplasm	1050	.	OG0005889	1	0
CSHI_01551	TPR repeat protein oca3	Plastid	969	.	OG0005888	1	0
CSHI_01552	Hypothetical protein	Nucleus	237	.	OG0011177	0	1
CSHI_01553	Titin-like protein	Cytoplasm	2349	.	OG0005887	1	0
CSHI_01554	Coenzyme Q-binding protein COQ10-like protein	Mitochondrion	645	.	OG0005886	1	0
CSHI_01555	AP-3 complex subunit delta	Nucleus	3183	.	OG0005885	1	0
CSHI_01556	Rho-GTPase-activating protein 8	Cytoplasm	2586	.	OG0005884	1	0
CSHI_01557	Dipeptidase sirJ	Endoplasmic reticulum	1476	.	OG0001283	1	0
CSHI_01558	37S ribosomal protein SWS2	Mitochondrion	357	.	OG0005881	1	0
CSHI_01559	Peptidyl-prolyl cis-trans isomerase B	Endoplasmic reticulum	798	.	OG0005880	1	0
CSHI_01560	Multifunctional methyltransferase subunit trm112	Extracellular	381	SP0001061	OG0005879	1	0
CSHI_01561	Protein big1	Endoplasmic reticulum	828	.	OG0005878	1	0
CSHI_01562	Ribosomal RNA-processing protein 17	Nucleus	672	.	OG0005877	1	0
CSHI_01563	Tropomyosin-2	Golgi_apparatus	483	.	OG0009244	0	0
CSHI_01564	Hypothetical protein	Cytoplasm	1302	.	OG0005876	1	0
CSHI_01565	Histone-lysine N-methyltransferase, H3 lysine-4 specific	Nucleus	3771	.	OG0005875	1	0
CSHI_01566	JmjC domain-containing protein 7	Cytoplasm	939	.	OG0005874	1	0
CSHI_01567	Chitin deacetylase	Cell membrane	1218	.	OG0002826	1	0
CSHI_01568	Hypothetical protein	Plastid	198	.	OG0010642	0	1
CSHI_01569	Hypothetical protein	Cytoplasm	1491	.	OG0009814	0	0
CSHI_01570	Hypothetical protein	Cell membrane	1521	.	OG0000382	1	0
CSHI_01571	Serine/threonine-protein kinase plo1	Cytoplasm	3000	.	OG0008319	1	0
CSHI_01572	Hypothetical protein	Mitochondrion	1443	.	OG0008311	1	0
CSHI_01573	Hypothetical protein	Endoplasmic reticulum	390	.	OG0009646	0	0
CSHI_01574	SDO1-like protein	Cytoplasm	342	.	OG0008296	1	0
CSHI_01575	Phosphatidylinositol 3,4,5-trisphosphate-dependent Rac exchanger 1 protein	Cytoplasm	2613	.	OG0008294	1	0
CSHI_01576	Calcium-transporting ATPase sarcoplasmic/endoplasmic reticulum type	Endoplasmic reticulum	2988	.	OG0008285	1	0
CSHI_01577	Proteasome subunit beta type-3	Cytoplasm	573	.	OG0009642	0	0
CSHI_01578	Tether containing UBX domain for GLUT4	Nucleus	1542	.	OG0008282	1	0
CSHI_01579	60S ribosomal protein L36	Cytoplasm	318	.	OG0008278	1	0
CSHI_01580	Hypothetical protein	Extracellular	564	SP0000589	OG0008275	1	0
CSHI_01581	Lipase A	Lysosome/Vacuole	1245	.	OG0008269	1	0
CSHI_01582	Hypothetical protein	Nucleus	1293	.	OG0010949	0	1
CSHI_01583	Hypothetical protein	Nucleus	510	.	OG0010948	0	1
CSHI_01584	Hypothetical protein	Golgi_apparatus	1869	.	OG0002262	1	0
CSHI_01585	L-2-aminoadipate reductase large subunit	Cytoplasm	3462	.	OG0002261	1	0
CSHI_01586	Pyridoxal phosphate homeostasis protein	Cytoplasm	807	.	OG0002260	1	0
CSHI_01587	Hypothetical protein	Plastid	372	.	OG0010529	0	1
CSHI_01588	Hypothetical protein	Nucleus	1401	.	OG0008548	0	0
CSHI_01589	V-type proton ATPase subunit B	Mitochondrion	2742	.	OG0002259	1	0
CSHI_01590	Actin-related protein 2/3 complex subunit 5	Cytoplasm	609	.	OG0002258	1	0
CSHI_01591	Arginine-hydroxylase NDUFAF5	Mitochondrion	1119	.	OG0002257	1	0
CSHI_01592	AP-2 complex subunit alpha-2	Cytoplasm	2946	.	OG0008547	0	0
CSHI_01593	Hypothetical protein	Nucleus	1323	.	OG0010527	0	1
CSHI_01594	Hypothetical protein	Mitochondrion	1770	.	OG0010526	0	1
CSHI_01595	Hypothetical protein	Extracellular	711	SP0000198	OG0002256	1	0
CSHI_01596	Hypothetical protein	Mitochondrion	87	.	OG0014802	0	0
CSHI_01597	Transcription factor lepE	Nucleus	2535	.	OG0002255	1	0
CSHI_01598	Probable acid phosphatase	Extracellular	1143	SP0000197	OG0002254	1	0
CSHI_01599	Satratoxin biosynthesis SC1 cluster protein 4	Cell membrane	1521	.	OG0000847	1	0
CSHI_01600	Uncharacterized protein	Cytoplasm	1065	.	OG0002252	1	0
CSHI_01601	Hypothetical protein	Endoplasmic reticulum	720	.	OG0002251	1	0
CSHI_01602	Cholinesterase	Extracellular	1557	SP0000016	OG0000162	1	0
CSHI_01603	Ketohexokinase	Cytoplasm	921	.	OG0005853	1	0
CSHI_01604	Hypothetical protein	Nucleus	1050	.	OG0005854	1	0
CSHI_01605	Putative hydroxyacylglutathione hydrolase	Mitochondrion	2046	.	OG0005856	1	0
CSHI_01606	Caltractin	Cytoplasm	522	.	OG0005857	1	0
CSHI_01607	Eukaryotic translation initiation factor 4E type 3	Mitochondrion	765	.	OG0005858	1	0
CSHI_01608	Kinesin-like protein KIF1C	Nucleus	1842	.	OG0005859	1	0
CSHI_01609	Desumoylating isopeptidase 1	Cytoplasm	1605	.	OG0009243	0	0
CSHI_01610	Probable guanosine-diphosphatase	Golgi_apparatus	1521	.	OG0005860	1	0
CSHI_01611	Uncharacterized protein	Cytoplasm	1119	.	OG0005861	1	0
CSHI_01612	Probable Ras-related protein Rab7	Cytoplasm	615	.	OG0005862	1	0
CSHI_01613	Putative vacuolar membrane protein	Lysosome/Vacuole	1308	.	OG0005863	1	0
CSHI_01614	Heme-binding protein HMX1	Cytoplasm	1032	.	OG0005864	1	0
CSHI_01615	Cell division cycle protein cdt2	Nucleus	2394	.	OG0005865	1	0
CSHI_01616	AdoMet-dependent rRNA methyltransferase SPB1	Nucleus	2553	.	OG0005866	1	0
CSHI_01617	Hypothetical protein	Nucleus	747	.	OG0005867	1	0
CSHI_01618	Rhomboid protein 2	Endoplasmic reticulum	405	.	OG0003069	1	0
CSHI_01619	GPI transamidase component GAA1	Endoplasmic reticulum	1863	.	OG0003070	1	0
CSHI_01620	Probable 26S proteasome regulatory subunit rpn9	Cytoplasm	1143	.	OG0003071	1	0
CSHI_01621	NADH-ubiquinone oxidoreductase 40 kDa subunit	Mitochondrion	1125	.	OG0008715	0	0
CSHI_01622	Protein-lysine N-methyltransferase EFM5	Cytoplasm	738	.	OG0003072	1	0
CSHI_01623	Probable ubiquitin carboxyl-terminal hydrolase 8	Nucleus	1551	.	OG0003073	1	0
CSHI_01624	Lactamase-like protein nscB	Cytoplasm	852	.	OG0003074	1	0
CSHI_01625	Uncharacterized membrane protein	Cell membrane	1848	.	OG0003075	1	0
CSHI_01626	Ribosome assembly protein 3	Nucleus	360	.	OG0003076	1	0
CSHI_01627	Protein SDS23	Cytoplasm	1470	.	OG0003078	1	0
CSHI_01628	Importin subunit beta-3	Cytoplasm	3288	.	OG0003079	1	0
CSHI_01629	White collar 1 protein	Nucleus	3159	.	OG0003080	1	0
CSHI_01630	Hypothetical protein	Plastid	891	.	OG0003081	1	0
CSHI_01631	Chromatin structure-remodeling complex subunit RSC1	Nucleus	3234	.	OG0003082	1	0
CSHI_01632	Ubiquitin thioesterase OTU1	Nucleus	1161	.	OG0003083	1	0
CSHI_01633	Putative formamidase	Cytoplasm	1317	.	OG0008716	0	0
CSHI_01634	Hypothetical protein	Endoplasmic reticulum	1224	.	OG0003084	1	0
CSHI_01635	Hypothetical protein	Cytoplasm	2583	.	OG0003085	1	0
CSHI_01636	Anaphase-promoting complex subunit 10	Cytoplasm	1026	.	OG0002540	1	0
CSHI_01637	Bifunctional purine biosynthetic protein ADE1	Cytoplasm	3189	.	OG0002541	1	0
CSHI_01638	Hypothetical protein	Cytoplasm	861	.	OG0010586	0	1
CSHI_01640	E3 ubiquitin-protein ligase ubr1	Cytoplasm	6813	.	OG0001775	1	0
CSHI_01641	Actin-related protein 2/3 complex subunit 1	Cytoplasm	1134	.	OG0001765	1	0
CSHI_01642	U2 small nuclear ribonucleoprotein B	Nucleus	612	.	OG0001755	1	0
CSHI_01643	Ubiquitin-like-conjugating enzyme ATG10	Nucleus	714	.	OG0001749	1	0
CSHI_01644	Mannosyl-oligosaccharide 1,2-alpha-mannosidase	Endoplasmic reticulum	2112	.	OG0000503	1	0
CSHI_01645	General amino-acid permease GAP2	Cell membrane	1851	.	OG0000040	1	0
CSHI_01646	Hypothetical protein	Cytoplasm	1728	.	OG0001724	1	0
CSHI_01647	Uncharacterized oxidoreductase	Cytoplasm	891	.	OG0001714	1	0
CSHI_01648	Hypothetical protein	Cell membrane	1326	.	OG0001705	1	0
CSHI_01649	Uncharacterized protein	Cell membrane	255	.	OG0001697	1	0
CSHI_01650	Cell surface Cu-only superoxide dismutase	Cell membrane	732	.	OG0000502	1	0
CSHI_01651	Cyclic AMP receptor-like protein A	Cell membrane	1404	.	OG0001108	1	0
CSHI_01652	Hypothetical protein	Endoplasmic reticulum	888	.	OG0010503	0	1
CSHI_01653	Probable glycosyl transferase FCK3	Cytoplasm	1203	.	OG0000522	1	0
CSHI_01654	N-glycosidase	Cell membrane	1635	.	OG0002098	1	0
CSHI_01655	Protein transport protein SEC31	Cytoplasm	3768	.	OG0002097	1	0
CSHI_01656	Peptidyl-prolyl cis-trans isomerase E	Cytoplasm	456	.	OG0002096	1	0
CSHI_01657	Hypothetical protein	Mitochondrion	273	.	OG0008529	0	0
CSHI_01658	Cytochrome c oxidase subunit 6B	Mitochondrion	258	.	OG0008528	0	0
CSHI_01659	Telomere maintenance protein SDE2	Nucleus	855	.	OG0002095	1	0
CSHI_01660	40S ribosomal protein S10-B	Nucleus	504	.	OG0002094	1	0
CSHI_01661	D-arabinitol dehydrogenase 1	Cytoplasm	1062	.	OG0002093	1	0
CSHI_01662	Hypothetical protein	Cytoplasm	747	.	OG0002092	1	0
CSHI_01663	Probable E3 ubiquitin-protein ligase mug30	Cytoplasm	3552	.	OG0002091	1	0
CSHI_01664	Probable 54S ribosomal protein MRP49	Mitochondrion	573	.	OG0002090	1	0
CSHI_01665	Genetic interactor of prohibitins 3	Mitochondrion	2151	.	OG0002089	1	0
CSHI_01666	Type 1 phosphatases regulator YPI1	Nucleus	534	.	OG0002088	1	0
CSHI_01667	Uncharacterized urease accessory protein	Cytoplasm	825	.	OG0002087	1	0
CSHI_01668	Ribosome biogenesis protein tsr1	Nucleus	2424	.	OG0002086	1	0
CSHI_01669	Probable U3 small nucleolar RNA-associated protein 7	Nucleus	1662	.	OG0002085	1	0
CSHI_01670	Peptidyl-tRNA hydrolase 2	Plastid	696	.	OG0002084	1	0
CSHI_01671	Nicotinamide riboside kinase	Cytoplasm	783	.	OG0002083	1	0
CSHI_01672	Glucoamylase	Extracellular	1938	SP0000190	OG0000337	1	0
CSHI_01673	U4/U6.U5 tri-snRNP-associated protein snu66	Nucleus	1938	.	OG0002082	1	0
CSHI_01674	Hypothetical protein	Nucleus	1491	.	OG0000067	1	0
CSHI_01675	Hypothetical protein	Plastid	150	.	OG0011538	0	1
CSHI_01676	Hypothetical protein	Nucleus	936	.	OG0000980	0	0
CSHI_01677	Hypothetical protein	Nucleus	1668	.	OG0000221	0	0
CSHI_01678	Hypothetical protein	Cytoplasm	630	.	OG0000529	1	0
CSHI_01679	Hypothetical protein	Cytoplasm	942	.	OG0000130	1	0
CSHI_01680	Lipase 1	Lysosome/Vacuole	1896	.	OG0002962	1	0
CSHI_01681	Hypothetical protein	Cell membrane	429	.	OG0009818	0	0
CSHI_01682	Procollagen galactosyltransferase 1	Cytoplasm	1017	.	OG0000876	1	0
CSHI_01683	Putative carboxypeptidase	Plastid	1203	.	OG0002963	1	0
CSHI_01684	MAP kinase kinase kinase wis4	Cytoplasm	4077	.	OG0008708	0	0
CSHI_01685	Probable aminomethyltransferase	Mitochondrion	1440	.	OG0002964	1	0
CSHI_01686	Endopolyphosphatase	Nucleus	2169	.	OG0002965	1	0
CSHI_01687	Prolyl 3,4-dihydroxylase ofd1	Nucleus	1965	.	OG0002966	1	0
CSHI_01688	Cysteine desulfurase-like protein ustD	Cytoplasm	1212	.	OG0002967	1	0
CSHI_01689	Ribulose-phosphate 3-epimerase	Cytoplasm	753	.	OG0002968	1	0
CSHI_01690	Probable dihydrofolate synthetase	Mitochondrion	1701	.	OG0008318	1	0
CSHI_01691	Hypothetical protein	Peroxisome	1122	.	OG0008320	1	0
CSHI_01692	Uncharacterized protein	Lysosome/Vacuole	1308	.	OG0008321	1	0
CSHI_01693	Sphingolipid delta(4)-desaturase	Endoplasmic reticulum	1137	.	OG0008322	1	0
CSHI_01694	Vesicle-associated membrane protein-associated protein	Endoplasmic reticulum	849	.	OG0008323	1	0
CSHI_01695	UBX domain-containing protein 1	Nucleus	948	.	OG0008324	1	0
CSHI_01696	60S acidic ribosomal protein P1	Cytoplasm	330	.	OG0008325	1	0
CSHI_01697	UPF0662 protein	Cytoplasm	1371	.	OG0008326	1	0
CSHI_01698	Aspercryptin biosynthesis cluster protein B	Cytoplasm	342	.	OG0010254	0	0
CSHI_01699	Hypothetical protein	Nucleus	528	.	OG0008327	1	0
CSHI_01700	Putative peroxisomal-coenzyme A synthetase	Peroxisome	1551	.	OG0008328	1	0
CSHI_01701	Hypothetical protein	Nucleus	642	.	OG0010439	0	1
CSHI_01702	ZEB2-regulated ABC transporter 1	Cell membrane	2721	.	OG0000076	0	0
CSHI_01703	Hypothetical protein	Extracellular	405	SP0001066	OG0010438	0	1
CSHI_01704	Protein OPY2	Cell membrane	1350	.	OG0001680	1	0
CSHI_01705	Protein RTM1	Golgi_apparatus	828	.	OG0009697	0	0
CSHI_01706	Chitin synthase 1	Cell membrane	2739	.	OG0001064	1	0
CSHI_01707	NEDD8-conjugating enzyme UBC12	Nucleus	549	.	OG0001678	1	0
CSHI_01708	Ketol-acid reductoisomerase	Mitochondrion	1209	.	OG0001677	1	0
CSHI_01709	Hypothetical protein	Cytoplasm	2211	.	OG0001676	1	0
CSHI_01710	Uncharacterized RING finger protein	Cytoplasm	4035	.	OG0001675	1	0
CSHI_01711	Hypothetical protein	Plastid	399	.	OG0010437	0	1
CSHI_01712	Zinc finger protein zas1	Nucleus	2889	.	OG0001674	1	0
CSHI_01713	Hypothetical protein	Cytoplasm	189	.	OG0010658	0	1
CSHI_01714	Hypothetical protein	Cell membrane	1515	.	OG0002924	1	0
CSHI_01715	DNA polymerase epsilon subunit D	Nucleus	1089	.	OG0002923	1	0
CSHI_01716	Chromatin structure-remodeling complex subunit rsc7	Nucleus	1668	.	OG0002922	1	0
CSHI_01717	Exosome complex exonuclease dis3	Nucleus	2937	.	OG0002921	1	0
CSHI_01718	Uncharacterized protein	Cytoplasm	2418	.	OG0002920	1	0
CSHI_01719	Delta-1-pyrroline-5-carboxylate dehydrogenase	Plastid	1803	.	OG0000526	1	0
CSHI_01720	Transcriptional regulator of yeast form adherence 6	Nucleus	1209	.	OG0002919	1	0
CSHI_01721	25S rRNA (uridine-N(3))-methyltransferase	Nucleus	1155	.	OG0004913	1	0
CSHI_01722	Histone-lysine N-methyltransferase, H3 lysine-36 specific	Nucleus	2823	.	OG0004912	1	0
CSHI_01723	Hypothetical protein	Plastid	390	.	OG0011045	0	1
CSHI_01724	Hypothetical protein	Nucleus	765	.	OG0009097	0	0
CSHI_01725	4-aminobutyrate aminotransferase	Mitochondrion	1515	.	OG0000359	1	0
CSHI_01726	Cytochrome b2	Peroxisome	1485	.	OG0000467	1	0
CSHI_01727	J-type co-chaperone JAC1	Plastid	726	.	OG0005581	1	0
CSHI_01728	COP9 signalosome complex subunit 4	Cytoplasm	1263	.	OG0005575	1	0
CSHI_01729	Hypothetical protein	Cytoplasm	738	.	OG0005569	1	0
CSHI_01730	Hypothetical protein	Cytoplasm	2085	.	OG0005564	1	0
CSHI_01731	Hypothetical protein	Endoplasmic reticulum	495	.	OG0005559	1	0
CSHI_01732	Uncharacterized ATP-dependent helicase	Cytoplasm	3390	.	OG0005549	1	0
CSHI_01733	Hypothetical protein	Extracellular	642	SP0000444	OG0005548	1	0
CSHI_01734	Endo-beta-glucanase	Extracellular	1002	SP0000443	OG0005546	1	0
CSHI_01735	Probable alpha-1,6-mannosyltransferase MNN10	Endoplasmic reticulum	1368	.	OG0005545	1	0
CSHI_01736	Probable phospholipid-transporting ATPase DRS2	Cell membrane	2172	.	OG0014803	0	0
CSHI_01737	Probable phospholipid-transporting ATPase 5	Endoplasmic reticulum	888	.	OG0000197	1	0
CSHI_01738	Meiotically up-regulated gene 89 protein	Mitochondrion	156	.	OG0008929	0	0
CSHI_01739	Uncharacterized protein tam7	Mitochondrion	327	.	OG0001471	1	0
CSHI_01740	Non-classical export protein	Cell membrane	516	.	OG0001470	1	0
CSHI_01741	Vacuolar fusion protein CCZ1-like protein	Cytoplasm	2517	.	OG0001469	1	0
CSHI_01742	DNA polymerase epsilon subunit B	Plastid	2313	.	OG0001468	1	0
CSHI_01743	Hypothetical protein	Mitochondrion	678	.	OG0001467	1	0
CSHI_01744	Sucrose non-fermenting protein kinase 1	Cytoplasm	2169	.	OG0001466	1	0
CSHI_01745	Hypothetical protein	Nucleus	396	.	OG0010397	0	1
CSHI_01746	Peptide-N4-(N-acetyl-beta-glucosaminyl)asparagine amidase A	Extracellular	2016	SP0000170	OG0000305	1	0
CSHI_01747	Hypothetical protein	Plastid	423	.	OG0001465	1	0
CSHI_01748	Hypothetical protein	Mitochondrion	735	.	OG0001464	1	0
CSHI_01749	Hypothetical protein	Nucleus	372	.	OG0010396	0	1
CSHI_01750	Neutral trehalase	Cytoplasm	2220	.	OG0001463	1	0
CSHI_01751	Uncharacterized protein	Cytoplasm	465	.	OG0006289	1	0
CSHI_01752	DNA replication licensing factor mcm6	Cytoplasm	2856	.	OG0006288	1	0
CSHI_01753	Sulfite reductase [NADPH] subunit beta	Cytoplasm	4605	.	OG0006287	1	0
CSHI_01754	Inositol phoshorylceramide synthase regulatory subunit kei1	Golgi_apparatus	774	.	OG0006286	1	0
CSHI_01755	Ras-related protein Rab6	Mitochondrion	615	.	OG0006285	1	0
CSHI_01756	Ribosome biogenesis protein NOP53	Nucleus	1362	.	OG0006284	1	0
CSHI_01757	External alternative NAD(P)H-ubiquinone oxidoreductase B1	Plastid	2079	.	OG0006283	1	0
CSHI_01758	Uridine-cytidine kinase-like 1	Cytoplasm	1365	.	OG0006282	1	0
CSHI_01759	Protein GID8-like protein	Cytoplasm	735	.	OG0006281	1	0
CSHI_01760	NADH-ubiquinone oxidoreductase 21 kDa subunit	Mitochondrion	609	.	OG0006280	1	0
CSHI_01761	ATP synthase subunit f	Mitochondrion	306	.	OG0006278	1	0
CSHI_01762	Hypothetical protein	Cytoplasm	3633	.	OG0006277	1	0
CSHI_01763	Satratoxin biosynthesis SC1 cluster protein 4	Cell membrane	792	.	OG0000008	1	0
CSHI_01764	Putative membrane protein	Plastid	1104	.	OG0006276	1	0
CSHI_01765	Thiol-specific monooxygenase	Mitochondrion	1563	.	OG0006275	1	0
CSHI_01766	Chitin synthase 2	Cell membrane	3687	.	OG0000494	1	0
CSHI_01767	Putative ABC transporter ATP-binding protein	Mitochondrion	1968	.	OG0006274	1	0
CSHI_01768	Proteasome maturation factor UMP1	Nucleus	435	.	OG0009285	0	0
CSHI_01769	Hypothetical protein	Cell membrane	837	.	OG0006273	1	0
CSHI_01770	Galactose oxidase	Extracellular	2136	SP0000460	OG0006072	1	0
CSHI_01771	Cytochrome b2	Cytoplasm	1485	.	OG0000785	1	0
CSHI_01772	Uncharacterized protein	Cell membrane	4908	.	OG0000453	1	0
CSHI_01773	Probable rhamnogalacturonate lyase C	Golgi_apparatus	969	.	OG0006071	1	0
CSHI_01774	Endo-beta-glucanase	Cell membrane	2019	.	OG0006070	1	0
CSHI_01775	Peroxisome assembly protein 12	Peroxisome	1326	.	OG0006068	1	0
CSHI_01776	Acyl-coenzyme A thioesterase 13	Cytoplasm	519	.	OG0009260	0	0
CSHI_01777	Hypothetical protein	Nucleus	1647	.	OG0006067	1	0
CSHI_01778	Hypothetical protein	Mitochondrion	213	.	OG0011189	0	1
CSHI_01779	Zinc finger protein	Nucleus	2823	.	OG0006066	1	0
CSHI_01780	Hypothetical protein	Nucleus	543	.	OG0006065	1	0
CSHI_01781	DnaJ-like protein 1	Mitochondrion	1602	.	OG0006064	1	0
CSHI_01782	Vacuolar protein-sorting protein BRO1	Cytoplasm	2976	.	OG0006063	1	0
CSHI_01783	Glutathione S-transferase-like protein OpS6	Cytoplasm	480	.	OG0000195	1	0
CSHI_01784	Hypothetical protein	Nucleus	327	.	OG0011188	0	1
CSHI_01785	Guanine nucleotide-binding protein alpha-3 subunit	Cell membrane	1065	.	OG0006061	1	0
CSHI_01786	Heterokaryon incompatibility protein 6, OR allele	Cytoplasm	1323	.	OG0010589	0	1
CSHI_01787	Transcription initiation factor TFIID subunit 10	Nucleus	627	.	OG0002560	1	0
CSHI_01788	37S ribosomal protein S19	Mitochondrion	267	.	OG0008609	0	0
CSHI_01789	Probable endo-beta-1,4-glucanase B	Extracellular	1017	SP0000221	OG0000189	1	0
CSHI_01790	SRP-independent targeting protein 3	Endoplasmic reticulum	570	.	OG0008610	0	0
CSHI_01791	DNA repair protein RAD14	Nucleus	1188	.	OG0002562	1	0
CSHI_01792	Striatin Pro11	Cytoplasm	2592	.	OG0002563	1	0
CSHI_01793	Uncharacterized protein	Cytoplasm	4806	.	OG0002564	1	0
CSHI_01794	Uncharacterized protein	Extracellular	429	SP0000885	OG0008611	0	0
CSHI_01795	Protein MNN4	Extracellular	837	SP0000222	OG0002565	1	0
CSHI_01796	Ubiquitin and WLM domain-containing metalloprotease	Nucleus	1029	.	OG0002566	1	0
CSHI_01797	ER lumen protein-retaining receptor	Endoplasmic reticulum	642	.	OG0002567	1	0
CSHI_01798	Hypothetical protein	Cell membrane	1680	.	OG0008612	0	0
CSHI_01799	Hypothetical protein	Nucleus	636	.	OG0009774	0	0
CSHI_01800	Hypothetical protein	Nucleus	252	.	OG0002568	1	0
CSHI_01801	Ankyrin-like protein	Cytoplasm	2169	.	OG0002569	1	0
CSHI_01802	Probable pectin lyase F-1	Extracellular	1188	SP0000223	OG0002570	1	0
CSHI_01803	Trans-aconitate decarboxylase 1	Mitochondrion	711	.	OG0008613	0	0
CSHI_01805	Hypothetical protein	Cytoplasm	231	.	OG0010654	0	1
CSHI_01806	Hypothetical protein	Nucleus	1251	.	OG0002904	1	0
CSHI_01807	Hypothetical protein	Nucleus	1170	.	OG0002905	1	0
CSHI_01808	Acylphosphatase	Nucleus	165	.	OG0008703	0	0
CSHI_01809	Uncharacterized protein	Cytoplasm	5454	.	OG0002906	1	0
CSHI_01810	Protein ESC2	Nucleus	1455	.	OG0002907	1	0
CSHI_01811	U6 snRNA-associated Sm-like protein LSm6	Plastid	249	.	OG0002908	1	0
CSHI_01812	Uncharacterized methyltransferase-like	Peroxisome	876	.	OG0008704	0	0
CSHI_01813	Hypothetical protein	Cell membrane	978	.	OG0002909	1	0
CSHI_01814	Hypothetical protein	Cytoplasm	726	.	OG0002910	1	0
CSHI_01815	Putative trans-sulfuration enzyme	Cytoplasm	1287	.	OG0002911	1	0
CSHI_01816	Presilphiperfolan-8-beta-ol synthase	Cytoplasm	1167	.	OG0002912	1	0
CSHI_01817	Uncharacterized protein	Endoplasmic reticulum	726	.	OG0002913	1	0
CSHI_01818	Hypothetical protein	Cytoplasm	912	.	OG0002914	1	0
CSHI_01819	Uncharacterized WD repeat-containing protein	Nucleus	1608	.	OG0002915	1	0
CSHI_01820	Pre-mRNA-splicing factor ATP-dependent RNA helicase prp16	Nucleus	2928	.	OG0002916	1	0
CSHI_01821	Putative secreted protein	Extracellular	615	SP0000259	OG0002917	1	0
CSHI_01822	Hypothetical protein	Extracellular	558	SP0000649	OG0000668	1	0
CSHI_01823	Hypothetical protein	Mitochondrion	681	.	OG0002918	1	0
CSHI_01824	Hypothetical protein	Mitochondrion	372	.	OG0010657	0	1
CSHI_01825	Putative membrane protein	Nucleus	753	.	OG0004799	1	0
CSHI_01826	Ribonucleoside-diphosphate reductase small chain	Cytoplasm	1239	.	OG0004798	1	0
CSHI_01827	Uncharacterized protein	Cytoplasm	405	.	OG0004797	1	0
CSHI_01828	WD repeat-containing protein 82-B	Cytoplasm	1164	.	OG0004796	1	0
CSHI_01829	Mitochondrial oxaloacetate transport protein	Mitochondrion	930	.	OG0004795	1	0
CSHI_01830	Cytoplasmic tRNA 2-thiolation protein 2	Cytoplasm	1164	.	OG0004794	1	0
CSHI_01831	4-hydroxytryptamine kinase	Cytoplasm	972	.	OG0009079	0	0
CSHI_01832	Uncharacterized PH domain-containing protein	Nucleus	1215	.	OG0004793	1	0
CSHI_01833	Glycosyl hydrolase 5 family protein	Extracellular	1251	SP0000943	OG0004792	1	0
CSHI_01834	THO complex subunit 1	Nucleus	2634	.	OG0004791	1	0
CSHI_01835	RNA helicase aquarius	Nucleus	4296	.	OG0004790	1	0
CSHI_01836	Eukaryotic translation initiation factor 4 gamma	Cytoplasm	4602	.	OG0004789	1	0
CSHI_01837	DNA polymerase alpha catalytic subunit	Nucleus	4419	.	OG0004788	1	0
CSHI_01838	Pentatricopeptide repeat-containing protein 2	Nucleus	1773	.	OG0004787	1	0
CSHI_01839	Putative RNA-binding protein	Nucleus	963	.	OG0004786	1	0
CSHI_01840	Hypothetical protein	Nucleus	1164	.	OG0009078	0	0
CSHI_01841	Dual specificity protein kinase YAK1	Cytoplasm	2751	.	OG0004785	1	0
CSHI_01842	Hexokinase	Cytoplasm	1377	.	OG0007101	1	0
CSHI_01843	Protein arginine N-methyltransferase 2	Cytoplasm	1347	.	OG0007111	1	0
CSHI_01844	Vacuolar transporter chaperone 4	Endoplasmic reticulum	2343	.	OG0007116	1	0
CSHI_01845	Probable cystathionine gamma-synthase	Mitochondrion	1479	.	OG0007121	1	0
CSHI_01846	DNA replication licensing factor mcm4	Cytoplasm	3093	.	OG0007127	1	0
CSHI_01847	Probable coatomer subunit zeta	Cytoplasm	597	.	OG0007132	1	0
CSHI_01848	Threonylcarbamoyl-AMP synthase	Cytoplasm	1341	.	OG0007134	1	0
CSHI_01849	Calcium-transporting ATPase 1	Cell membrane	5712	.	OG0001311	1	0
CSHI_01850	Cohesin subunit rad21	Nucleus	1938	.	OG0007142	1	0
CSHI_01851	Heat shock protein 16	Nucleus	1173	.	OG0007148	1	0
CSHI_01852	UMP-CMP kinase	Plastid	897	.	OG0007442	1	0
CSHI_01853	Uncharacterized protein	Cytoplasm	3612	.	OG0007152	1	0
CSHI_01854	Phosphomannomutase	Cytoplasm	807	.	OG0007160	1	0
CSHI_01855	Putative cation exchanger	Cell membrane	3102	.	OG0007165	1	0
CSHI_01856	Condensin complex subunit 2	Nucleus	2571	.	OG0007167	1	0
CSHI_01857	High mobility group protein B3	Nucleus	1485	.	OG0007173	1	0
CSHI_01858	Protein kinase gsk3	Cytoplasm	1182	.	OG0005745	1	0
CSHI_01859	Nuclear cap-binding protein subunit 1	Nucleus	2409	.	OG0005746	1	0
CSHI_01860	Ribosome biogenesis protein ytm1	Cytoplasm	1440	.	OG0005747	1	0
CSHI_01861	Probable exocyst complex component sec8	Cytoplasm	3213	.	OG0005748	1	0
CSHI_01862	Decapping nuclease RAI1	Cytoplasm	1155	.	OG0009232	0	0
CSHI_01863	Serine/threonine-protein kinase svkA	Cytoplasm	1899	.	OG0005749	1	0
CSHI_01864	Cytokinesis protein 3	Cytoplasm	4473	.	OG0005750	1	0
CSHI_01865	Golgi to ER traffic protein 4	Cytoplasm	996	.	OG0005751	1	0
CSHI_01866	Hypothetical protein	Mitochondrion	318	.	OG0011165	0	1
CSHI_01867	Hypothetical protein	Cytoplasm	909	.	OG0005752	1	0
CSHI_01868	Mitochondrial import receptor subunit tom40	Plastid	1053	.	OG0005753	1	0
CSHI_01869	Putative 6-phosphofructo-2-kinase/fructose-2,6-bisphosphatase	Cytoplasm	1737	.	OG0005754	1	0
CSHI_01870	Ubiquitin carboxyl-terminal hydrolase 14	Cytoplasm	2481	.	OG0005755	1	0
CSHI_01871	54S ribosomal protein L7	Mitochondrion	1047	.	OG0005756	1	0
CSHI_01872	Hsp70 nucleotide exchange factor FES1	Cytoplasm	642	.	OG0005757	1	0
CSHI_01873	Actin	Cytoplasm	1125	.	OG0000495	1	0
CSHI_01874	Putative peptide chain release factor-like protein	Mitochondrion	621	.	OG0005758	1	0
CSHI_01875	Hypothetical protein	Endoplasmic reticulum	348	.	OG0005760	1	0
CSHI_01876	Hypothetical protein	Extracellular	216	SP0000099	OG0000679	1	0
CSHI_01877	Asparagine-rich zinc finger protein AZF1	Nucleus	1464	.	OG0000623	1	0
CSHI_01878	Hypothetical protein	Cell membrane	837	.	OG0000074	1	0
CSHI_01879	Beta-cyclopiazonate dehydrogenase	Extracellular	1386	SP0000070	OG0000301	1	0
CSHI_01880	Homeobox protein HD-12	Nucleus	1050	.	OG0001238	1	0
CSHI_01881	Iron-sulfur clusters transporter ATM1	Cell membrane	1887	.	OG0008679	0	0
CSHI_01882	Hypothetical protein	Cytoplasm	519	.	OG0014804	0	0
CSHI_01883	Hypothetical protein	Nucleus	1080	.	OG0001331	1	0
CSHI_01884	DNA-directed RNA polymerase I subunit	Cytoplasm	5127	.	OG0001169	1	0
CSHI_01885	Hypothetical protein	Cytoplasm	1041	.	OG0000148	0	0
CSHI_01886	Hypothetical protein	Extracellular	321	SP0001088	OG0010568	0	1
CSHI_01887	Highly reducing polyketide synthase alt5	Cytoplasm	7728	.	OG0000089	0	0
CSHI_01888	Hydrolase FUB4	Cytoplasm	819	.	OG0014805	0	0
CSHI_01889	Efflux pump FUS6	Lysosome/Vacuole	1692	.	OG0000261	1	0
CSHI_01890	Uncharacterized protein	Endoplasmic reticulum	879	.	OG0002407	1	0
CSHI_01891	Ubiquitin carboxyl-terminal hydrolase 21	Cytoplasm	2811	.	OG0002408	1	0
CSHI_01892	Uncharacterized J domain-containing protein	Nucleus	1077	.	OG0002409	1	0
CSHI_01893	Hypothetical protein	Mitochondrion	435	.	OG0002410	1	0
CSHI_01894	Probable tyrosine-protein phosphatase DSP2	Endoplasmic reticulum	987	.	OG0002411	1	0
CSHI_01895	Integral inner nuclear membrane protein ima1	Endoplasmic reticulum	1992	.	OG0002412	1	0
CSHI_01896	UDP-N-acetylglucosamine transferase subunit alg14	Mitochondrion	516	.	OG0002413	1	0
CSHI_01897	37S ribosomal protein S25	Mitochondrion	705	.	OG0002414	1	0
CSHI_01898	Pentatricopeptide repeat-containing protein	Plastid	1674	.	OG0002415	1	0
CSHI_01899	Hypothetical protein	Mitochondrion	240	.	OG0002416	1	0
CSHI_01900	ATP-dependent RNA helicase mtr4	Nucleus	3330	.	OG0002417	1	0
CSHI_01901	DSC E3 ubiquitin ligase complex subunit 3	Cell membrane	972	.	OG0002418	1	0
CSHI_01902	Putative transcriptional regulatory protein	Nucleus	1716	.	OG0002419	1	0
CSHI_01903	Glutathione transporter 1	Cell membrane	2346	.	OG0000018	1	0
CSHI_01904	SH3 domain-containing YSC84-like protein 1	Cytoplasm	2184	.	OG0006034	1	0
CSHI_01905	SWI/SNF and RSC complexes subunit arp9	Cytoplasm	2376	.	OG0006033	1	0
CSHI_01906	E3 ubiquitin-protein ligase Zswim2	Nucleus	960	.	OG0006032	1	0
CSHI_01907	RutC family protein	Cytoplasm	390	.	OG0006031	1	0
CSHI_01908	UPF0394 membrane protein	Lysosome/Vacuole	987	.	OG0006030	1	0
CSHI_01909	Beta-lactamase hydrolase-like protein	Cytoplasm	861	.	OG0000784	1	0
CSHI_01910	Uncharacterized zinc-type alcohol dehydrogenase-like protein	Peroxisome	1041	.	OG0001289	1	0
CSHI_01911	Hypothetical protein	Nucleus	480	.	OG0006029	1	0
CSHI_01912	KRR1 small subunit processome component	Nucleus	969	.	OG0006028	1	0
CSHI_01913	GATA type zinc finger protein asd-4	Nucleus	1029	.	OG0006026	1	0
CSHI_01914	Hypothetical protein	Plastid	603	.	OG0006025	1	0
CSHI_01915	Uncharacterized protein	Mitochondrion	915	.	OG0006024	1	0
CSHI_01916	Regulator of phospholipase D SRF1	Endoplasmic reticulum	1122	.	OG0006023	1	0
CSHI_01917	Cullin-1	Cytoplasm	2310	.	OG0009257	0	0
CSHI_01918	Peroxide stress-activated histidine kinase mak1	Cytoplasm	3693	.	OG0000141	1	0
CSHI_01919	Putative oxidoreductase	Cytoplasm	573	.	OG0014847	0	0
CSHI_01920	Hypothetical protein	Cytoplasm	588	.	OG0006022	1	0
CSHI_01921	Mediator of RNA polymerase II transcription subunit 21	Cytoplasm	441	.	OG0006021	1	0
CSHI_01922	Suppressor of disruption of TFIIS	Plastid	735	.	OG0000624	1	0
CSHI_01923	Hypothetical protein	Nucleus	2688	.	OG0006019	1	0
CSHI_01924	Probable beta-glucosidase I	Peroxisome	2499	.	OG0000020	1	0
CSHI_01925	Hypothetical protein	Cell membrane	1092	.	OG0000317	1	0
CSHI_01926	Inner kinetochore subunit fta4	Plastid	744	.	OG0001776	1	0
CSHI_01927	Calpain-8	Nucleus	2943	.	OG0001777	1	0
CSHI_01928	Hypothetical protein	Cytoplasm	360	.	OG0001778	1	0
CSHI_01929	U5 small nuclear ribonucleoprotein 40 kDa protein	Cytoplasm	1068	.	OG0001779	1	0
CSHI_01930	Trafficking protein particle complex subunit BET3	Cytoplasm	576	.	OG0008446	0	0
CSHI_01931	Adhesion defective protein 2	Nucleus	2532	.	OG0001780	1	0
CSHI_01932	Glucan endo-1,3-beta-glucosidase A1	Extracellular	843	SP0000609	OG0000318	1	0
CSHI_01933	Hypothetical protein	Cytoplasm	528	.	OG0001782	1	0
CSHI_01934	Hypothetical protein	Mitochondrion	180	.	OG0001783	1	0
CSHI_01935	WSC domain-containing protein	Extracellular	1245	SP0000610	OG0001784	1	0
CSHI_01936	Hypothetical protein	Cell membrane	1116	.	OG0010446	0	1
CSHI_01937	Hypothetical protein	Cytoplasm	2199	.	OG0010447	0	1
CSHI_01938	Tumor susceptibility gene 101	Cytoplasm	1677	.	OG0001785	1	0
CSHI_01939	Hypothetical protein	Mitochondrion	288	.	OG0014807	0	0
CSHI_01940	General transcription and DNA repair factor IIH helicase subunit XPD	Cytoplasm	2151	.	OG0003518	1	0
CSHI_01941	Putative phospholipase	Cytoplasm	2376	.	OG0003517	1	0
CSHI_01942	Dual specificity protein phosphatase PPS1	Plastid	2076	.	OG0003516	1	0
CSHI_01943	Autophagy-related protein 18	Cytoplasm	1359	.	OG0003515	1	0
CSHI_01944	TRNA wybutosine-synthesizing protein 4	Cytoplasm	3024	.	OG0003514	1	0
CSHI_01945	Bypass of stop codon protein 6	Cell membrane	972	.	OG0014806	0	0
CSHI_01946	Hypothetical protein	Nucleus	873	.	OG0003513	1	0
CSHI_01947	Hypothetical protein	Cytoplasm	3213	.	OG0003512	1	0
CSHI_01948	Phenol hydroxylase	Peroxisome	1920	.	OG0003511	1	0
CSHI_01949	Ubiquitin-like-specific protease 1	Cytoplasm	3714	.	OG0003510	1	0
CSHI_01950	Hypothetical protein	Nucleus	1038	.	OG0010751	0	1
CSHI_01951	Dephospho-CoA kinase CAB5	Mitochondrion	822	.	OG0004784	1	0
CSHI_01952	Oligouridylate-binding protein 1	Nucleus	1446	.	OG0004783	1	0
CSHI_01953	Hypothetical protein	Cytoplasm	1140	.	OG0004782	1	0
CSHI_01954	Hypothetical protein	Mitochondrion	264	.	OG0004781	1	0
CSHI_01955	LON peptidase N-terminal domain and RING finger protein 1	Cytoplasm	1647	.	OG0004780	1	0
CSHI_01956	Hypothetical protein	Cytoplasm	414	.	OG0004779	1	0
CSHI_01957	Insulin-induced gene 2 protein	Cell membrane	1146	.	OG0004778	1	0
CSHI_01958	Protein MAK11	Nucleus	1467	.	OG0004777	1	0
CSHI_01959	Serine/threonine-protein kinase ppk30	Cytoplasm	3174	.	OG0004776	1	0
CSHI_01960	Uncharacterized amino-acid permease	Cell membrane	1647	.	OG0000040	1	0
CSHI_01961	TEL2-interacting protein 1	Cytoplasm	3219	.	OG0004774	1	0
CSHI_01962	UPF0613 protein	Plastid	855	.	OG0004773	1	0
CSHI_01963	Hypothetical protein	Extracellular	168	SP0000402	OG0004772	1	0
CSHI_01964	Putative sterigmatocystin biosynthesis P450 monooxygenase	Endoplasmic reticulum	1476	.	OG0000548	1	0
CSHI_01965	Malate dehydrogenase, cytoplasmic	Cytoplasm	990	.	OG0000421	1	0
CSHI_01966	Trafficking protein particle complex subunit 6B	Nucleus	741	.	OG0004864	1	0
CSHI_01967	E3 SUMO-protein ligase pli1	Nucleus	1542	.	OG0004865	1	0
CSHI_01968	Transcriptional regulatory protein moc3	Nucleus	2001	.	OG0003228	1	0
CSHI_01969	Endo-1,4-beta-xylanase	Extracellular	1002	SP0000005	OG0000075	1	0
CSHI_01970	DNA-binding protein REB1	Nucleus	3600	.	OG0003227	1	0
CSHI_01971	Hexose transporter 2	Cell membrane	1602	.	OG0000392	1	0
CSHI_01972	Endo-1,4-beta-xylanase B	Extracellular	843	SP0000667	OG0003225	1	0
CSHI_01973	Carboxypeptidase S	Lysosome/Vacuole	1749	.	OG0003224	1	0
CSHI_01974	Putative ABC transporter ATP-binding protein/permease	Cell membrane	4158	.	OG0003223	1	0
CSHI_01975	Putative dioxygenase	Cytoplasm	531	.	OG0001150	1	0
CSHI_01976	Hypothetical protein	Mitochondrion	180	.	OG0014808	0	0
CSHI_01977	Probable hexaprenyl pyrophosphate synthase	Mitochondrion	4245	.	OG0003221	1	0
CSHI_01978	Hypothetical protein	Nucleus	1551	.	OG0008758	0	0
CSHI_01979	Hypothetical protein	Nucleus	477	.	OG0010506	0	1
CSHI_01980	Hypothetical protein	Nucleus	459	.	OG0002141	1	0
CSHI_01981	Probable hydrolase YcaC	Extracellular	717	SP0000192	OG0002142	1	0
CSHI_01982	Vacuolar protein-sorting-associated protein 24	Nucleus	684	.	OG0002143	1	0
CSHI_01983	Protein wos2	Cytoplasm	630	.	OG0002144	1	0
CSHI_01984	MRNA export protein mlo3	Cytoplasm	783	.	OG0002145	0	0
CSHI_01985	Translation machinery-associated protein 46	Nucleus	1071	.	OG0002146	1	0
CSHI_01986	Glucose 1-dehydrogenase 1	Mitochondrion	741	.	OG0002147	1	0
CSHI_01987	Cryptic loci regulator protein 1	Nucleus	1089	.	OG0002148	1	0
CSHI_01988	Serine/threonine-protein kinase nrc-2	Cytoplasm	1908	.	OG0002149	1	0
CSHI_01989	Protein phosphatase 2C-like protein	Mitochondrion	1791	.	OG0002152	1	0
CSHI_01990	Maternal embryonic leucine zipper kinase	Cytoplasm	963	.	OG0001077	0	1
CSHI_01991	Hypothetical protein	Nucleus	1488	.	OG0008827	0	1
CSHI_01992	Hypothetical protein	Cytoplasm	1032	.	OG0000350	0	0
CSHI_01993	Ubiquitin-conjugating enzyme E2 Q2	Cytoplasm	3549	.	OG0002153	1	0
CSHI_01994	Hypothetical protein	Endoplasmic reticulum	1152	.	OG0002154	1	0
CSHI_01995	Quinate repressor protein	Cytoplasm	2673	.	OG0004308	1	0
CSHI_01996	High-affinity methionine permease	Cell membrane	2046	.	OG0001216	1	0
CSHI_01997	Hypothetical protein	Cytoplasm	2436	.	OG0001215	1	0
CSHI_01998	Uric acid-xanthine permease	Cell membrane	1821	.	OG0004307	1	0
CSHI_01999	MRNA-capping enzyme subunit beta	Nucleus	2592	.	OG0004306	1	0
CSHI_02000	26S proteasome regulatory subunit rpn2	Cytoplasm	3441	.	OG0004305	1	0
[truncated: 9,850 more rows]

## Sheet: Supplementary Table S4
Supplementary Table S4. Total numbers of proteins belonging to orthogroups identified by OrthoFinder analysis of all predicted proteins. Numbers are given according to conservation patterns in the different species (+: present in species, -: absent in species).
	Species	Pattern1	Pattern2	Pattern3	Pattern4	Pattern5	Pattern6	Pattern7	Pattern8	Pattern9	Pattern10	Pattern11	Pattern12	Pattern13	Pattern14	Pattern15	Pattern16	Pattern17	Pattern18	Pattern19	Pattern20	Pattern21	Pattern22	Pattern23	Pattern24	Pattern25	Pattern26	Pattern27	Pattern28	Pattern29	Pattern30	Unassigned proteins	Unassigned proteins
Conservation pattern	C. graminicola	+	-	+	-	+	+	+	-	-	+	-	+	-	-	-	+	+	+	+	+	-	-	+	+	-	-	+	-	-	+
	C. incanum	+	-	+	+	-	+	-	+	-	-	-	+	+	+	+	-	-	+	+	+	-	+	+	-	-	-	-	+	-	-
	C. tofieldae	+	-	-	+	+	+	+	+	+	-	+	+	+	-	-	-	+	-	-	+	+	-	-	-	-	+	+	+	-	-
	C. higginsianum	+	+	+	+	+	+	-	+	+	+	+	-	-	+	+	+	+	-	+	-	-	-	-	-	+	-	-	-	-	-
	C. shisoi	+	+	+	+	+	-	-	-	+	+	-	-	-	+	-	-	-	-	-	+	-	-	+	-	-	+	+	+	+	+
Number of proteins with conservation pattern	C. graminicola	8846	0	453	0	416	356	266	0	0	183	0	108	0	0	0	76	72	75	39	23	0	0	3	14	0	0	2	0	0	1	1073	12006
	C. incanum	9277	0	452	484	0	394	0	203	0	0	0	109	155	88	77	0	0	77	44	9	0	34	3	0	0	0	0	3	0	0	443	11852
	C. tofieldae	9270	0	0	556	395	383	273	208	209	0	160	114	111	0	0	0	72	0	0	9	37	0	0	0	0	2	2	2	0	0	698	12501
	C. higginsianum	9230	1093	474	543	426	366	0	195	206	195	155	0	0	121	73	75	66	0	52	0	0	0	0	0	21	0	0	0	0	0	1360	14651
	C. shisoi	8767	1093	451	438	388	0	0	0	194	165	0	0	0	90	0	0	0	0	0	9	0	0	3	0	0	2	2	2	7	1	236	11848
	Total	45390	2186	1830	2021	1625	1499	539	606	609	543	315	331	266	299	150	151	210	152	135	50	37	34	9	14	21	4	6	7	7	2	-	-
	Number of orthogroups	7950	1026	433	369	360	320	247	170	166	152	134	102	97	81	70	69	58	42	35	9	5	4	3	2	2	2	2	2	1	1	-	-

## Sheet: Supplementary Table S5
Supplementary Table S5. Total numbers of proteins belonging to orthogroups identified by OrthoFinder analysis of proteins that were predicted to be secreted according to analysis by Deeploc. Numbers are given according to conservation patterns in the different species (+: present in species, -: absent in species).
	Species	Pattern1	Pattern2	Pattern3	Pattern4	Pattern5	Pattern6	Pattern7	Pattern8	Pattern9	Pattern10	Pattern11	Pattern12	Pattern13	Pattern14	Pattern15	Pattern16	Pattern17	Pattern18	Pattern19	Pattern20	Pattern21	Pattern22	Pattern23	Pattern24	Pattern25	Pattern26	Unassigned proteins	Total proteins
Conservation pattern	C. graminicola	+	-	-	+	+	-	+	+	-	+	-	-	-	-	+	+	+	+	+	+	-	-	+	-	+	-
	C. incanum	+	-	+	+	+	+	-	-	-	+	+	+	+	-	-	-	+	-	+	-	+	+	+	-	-	+
	C. tofieldae	+	-	+	-	+	+	+	+	+	+	-	+	-	+	-	-	+	+	-	+	+	+	-	+	-	-
	C. higginsianum	+	+	+	+	+	+	-	+	+	-	+	-	+	+	+	+	-	+	-	-	-	-	+	-	-	-
	C. shisoi	+	+	+	+	-	-	-	+	+	-	+	-	+	-	-	+	+	-	-	+	+	+	-	+	+	+
Number of proteins with conservation pattern	C. graminicola	640	0	0	68	69	0	48	47	0	36	0	0	0	0	20	20	13	13	7	7	0	0	5	0	4	0	216	1213
	C. incanum	677	0	127	68	67	53	0	0	0	33	32	32	32	0	0	0	14	0	8	0	7	7	5	0	0	1	128	1291
	C. tofieldae	673	0	127	0	71	54	48	49	40	35	0	28	0	30	0	0	14	13	0	7	7	7	0	4	0	0	112	1319
	C. higginsianum	668	164	132	65	72	53	0	46	39	0	32	0	32	27	22	23	0	13	0	0	0	0	5	0	0	0	255	1648
	C. shisoi	616	159	121	65	0	0	0	46	37	0	32	0	32	0	0	22	14	0	0	7	6	6	0	4	3	1	135	1306
	Total	3274	323	507	266	279	160	96	188	116	104	96	60	96	57	42	65	55	39	15	21	20	20	15	8	7	2	-	-
	Number of orthogroups	539	152	117	62	59	50	46	46	36	32	32	28	27	27	20	20	13	12	7	7	6	5	5	4	3	1	-

## Sheet: Supplementary Table S6
Supplementary Table S6. Best amino acid substitution models estimated by modeltest-ng for MAFFT-aligned and trimAl-trimmed alignments of BUSCO conserved eukaryotic single copy gene orthologs (eukaryote_odb9). The relative positions of each protein partition in the multi-protein tree are also listed.
BUSCO orthogroup	Best amino acid substitution model	Position in alignment
EOG0937004M	LG+I+G4	1-2368
EOG09370082	JTT+I+G4	2369-4597
EOG093700N7	JTT+I+G4	4598-6066
EOG0937017X	LG+G4	6067-7265
EOG0937018Z	LG+G4	7266-8340
EOG0937019B	JTT+I+G4	8341-9555
EOG093701EE	LG+I+G4	9556-10872
EOG093701IQ	JTT+I+G4	10873-12610
EOG093701S0	DAYHOFF+I+G4	12611-13695
EOG093701SQ	JTT+G4	13696-14761
EOG093701V7	LG+I+G4	14762-15824
EOG0937029K	JTT+G4	15825-16946
EOG093702AT	JTT+G4	16947-17634
EOG093702DP	JTT+G4	17635-18761
EOG093702MJ	JTT+G4	18762-19554
EOG093702PE	JTT+G4	19555-20626
EOG0937033T	JTT+G4	20627-21605
EOG0937036L	JTT+I+G4	21606-22671
EOG093703DY	JTT+G4	22672-23431
EOG093703N5	JTT+G4	23432-24149
EOG093703W1	JTT+G4	24150-25626
EOG093703WD	JTT+I+G4	25627-26509
EOG093703YA	VT+G4	26510-27150
EOG0937049Y	JTT+G4	27151-28252
EOG093704GD	JTT+G4	28253-28960
EOG093704HC	JTT+I+G4	28961-29466
EOG093704J7	LG+G4	29467-30185
EOG093704Q0	JTT+G4	30186-31169
EOG093704UY	JTT+G4	31170-32213
EOG0937050C	LG+G4	32214-33172
EOG093705DM	LG+I	33173-33524
EOG093705E5	JTT+G4	33525-34312
EOG093705EY	LG+G4	34313-34906
EOG093705KN	LG+G4	34907-35544
EOG093705U4	JTT+G4	35545-36388
EOG093705VV	JTT-DCMUT+I+G4	36389-37027
EOG093705YA	VT+G4	37028-37803
EOG093705YE	JTT+G4	37804-38607
EOG093705Z6	JTT+I	38608-39181
EOG0937066G	VT+G4	39182-39791
EOG0937068H	LG+G4	39792-40489
EOG093706RN	JTT+G4	40490-41302
EOG093706X0	LG+G4	41303-42075
EOG093707B7	JTT+G4	42076-42686
EOG093707HK	LG+G4	42687-43429
EOG093707LO	JTT+G4	43430-43958
EOG093707RF	JTT+G4	43959-44813
EOG093707VN	LG+G4	44814-45616
EOG093707VQ	JTT+G4	45617-46607
EOG0937085E	LG+G4	46608-47103
EOG093708IM	JTT+G4	47104-47750
EOG093708OP	WAG+G4	47751-48226
EOG0937091Y	JTT+I+G4	48227-49105
EOG0937092T	JTT+G4	49106-49825
EOG0937092W	JTT+G4	49826-50656
EOG093709BZ	JTT+I+G4	50657-51353
EOG093709HP	JTT+G4	51354-52074
EOG093709JG	JTT+G4	52075-52810
EOG09370A22	LG+I+G4	52811-53292
EOG09370ADO	LG+I	53293-53754
EOG09370AI8	LG+G4	53755-54220
EOG09370AJP	JTT-DCMUT+G4	54221-54726
EOG09370AL3	LG+G4	54727-55180
EOG09370ARO	VT+G4	55181-55658
EOG09370AS9	JTT-DCMUT+G4	55659-55994
EOG09370AV1	LG+G4	55995-56439
EOG09370AWB	LG+G4	56440-56876
EOG09370B1L	LG+G4	56877-57414
EOG09370B65	JTT+G4	57415-57826
EOG09370BBR	WAG+I+G4	57827-58316
EOG09370BGO	JTT+G4	58317-59155
EOG09370BJE	JTT-DCMUT+G4	59156-59750
EOG09370BK5	JTT+G4	59751-60403
EOG09370BQO	JTT+G4	60404-60853
EOG09370BYX	JTT+G4	60854-61421
EOG09370C5A	JTT+G4	61422-62082
EOG09370CAN	JTT-DCMUT+G4	62083-62562
EOG09370CAV	JTT+G4	62563-63898
EOG09370CF1	JTT+G4	63899-64787
EOG09370CIV	JTT+G4	64788-65348
EOG09370CK6	JTT+G4	65349-65748
EOG09370CKL	JTT+G4	65749-66251
EOG09370CRF	JTT+G4	66252-66744
EOG09370CTU	JTT+G4	66745-67204
EOG09370CZ0	JTT-DCMUT+G4	67205-67663
EOG09370CZT	DAYHOFF+G4	67664-68445
EOG09370D13	JTT+G4	68446-69468
EOG09370DO5	JTT+G4	69469-69984
EOG09370DP4	JTT+G4	69985-70509
EOG09370DS4	JTT+G4	70510-70947
EOG09370DTG	LG+G4	70948-71637
EOG09370DV4	JTT+G4	71638-72149
EOG09370DXT	JTT+G4	72150-72765
EOG09370DYK	JTT+G4	72766-73276
EOG09370E36	JTT+G4	73277-73756
EOG09370E4U	JTT+G4	73757-74168
EOG09370E4W	JTT+G4	74169-74651
EOG09370E8S	LG+G4	74652-75125
EOG09370EHZ	JTT+G4	75126-75749
EOG09370EL3	JTT+G4	75750-76656
EOG09370ER5	JTT+G4	76657-77204
EOG09370F1Q	JTT+G4	77205-77745
EOG09370F3T	JTT+G4	77746-78144
EOG09370F47	LG+G4	78145-78499
EOG09370FKI	JTT+G4	78500-79104
EOG09370FN1	WAG+G4	79105-79451
EOG09370FSS	JTT+G4	79452-80049
EOG09370FVX	JTT+G4	80050-80445
EOG09370FWQ	VT+I+G4	80446-80839
EOG09370GC2	JTT+G4	80840-81231
EOG09370GEO	JTT+G4	81232-81763
EOG09370GHP	JTT+G4	81764-82578
EOG09370GIK	JTT+G4	82579-82920
EOG09370GJ7	LG+G4	82921-83412
EOG09370GK0	JTT+G4	83413-84032
EOG09370H3E	LG+G4	84033-84370
EOG09370H68	JTT+G4	84371-85105
EOG09370HBN	JTT+G4	85106-85510
EOG09370HD7	CPREV+I+G4	85511-85977
EOG09370HKV	JTT-DCMUT+G4	85978-86626
EOG09370HVI	JTT+G4	86627-87000
EOG09370I3J	JTT-DCMUT+G4	87001-87343
EOG09370I7R	JTT+I+G4	87344-87737
EOG09370IF5	JTT-DCMUT+G4	87738-88200
EOG09370IH5	WAG+G4	88201-88519
EOG09370IMU	JTT+G4	88520-89156
EOG09370IUA	JTT+I+G4	89157-89570
EOG09370J9L	JTT+G4	89571-90037
EOG09370JIK	JTT+G4	90038-90364
EOG09370JW6	JTT+G4	90365-90746
EOG09370K15	VT+G4	90747-91025
EOG09370K1R	LG+I+G4	91026-91326
EOG09370KD4	LG+G4	91327-91648
EOG09370KGV	JTT-DCMUT+G4	91649-92118
EOG09370KJ3	JTT+G4	92119-92458
EOG09370KM9	JTT+G4	92459-93206
EOG09370KWF	JTT+G4	93207-93538
EOG09370KYZ	JTT-DCMUT+G4	93539-93940
EOG09370L23	LG+G4	93941-94180
EOG09370L77	JTT+G4	94181-94836
EOG09370LFI	JTT+G4	94837-95191
EOG09370LGH	JTT+G4	95192-95598
EOG09370LMP	LG+G4	95599-96073
EOG09370LYY	LG+G4	96074-96606
EOG09370M9E	LG+I	96607-96844
EOG09370MAO	LG+G4	96845-97153
EOG09370MDU	WAG+G4	97154-97416
EOG09370MGF	JTT-DCMUT+G4	97417-97854
EOG09370MHI	LG+G4	97855-98275
EOG09370MMK	LG+G4	98276-98583
EOG09370MQ0	JTT+G4	98584-98950
EOG09370MZ4	LG+I	98951-99207
EOG09370N7W	JTT+G4	99208-99755
EOG09370NBT	JTT-DCMUT+G4	99756-100073
EOG09370NBW	LG+G4	100074-100498
EOG09370NIG	JTT+G4	100499-100847
EOG09370O06	JTT+G4	100848-101107
EOG09370O51	LG+G4	101108-101365
EOG09370OFR	JTT+I+G4	101366-101832
EOG09370OGU	JTT-DCMUT+G4	101833-102237
EOG09370OGW	JTT-DCMUT+G4	102238-102531
EOG09370OHP	JTT-DCMUT+G4	102532-103002
EOG09370OLY	DAYHOFF+I+G4	103003-103320
EOG09370P5Q	JTT+G4	103321-103946
EOG09370P9T	JTT+I+G4	103947-104678
EOG09370PBD	LG+I	104679-104934
EOG09370PN3	JTT+I+G4	104935-105461
EOG09370PYJ	LG+I	105462-105720
EOG09370QBK	JTT-DCMUT+G4	105721-106080
EOG09370QBR	LG+G4	106081-106447
EOG09370QCX	DAYHOFF+G4	106448-106828
EOG09370QFD	JTT+G4	106829-107100
EOG09370QI4	JTT+G4	107101-107500
EOG09370QJ1	LG+G4	107501-107738
EOG09370QKS	JTT+G4	107739-107994
EOG09370R3M	JTT+I+G4	107995-108222
EOG09370R67	JTT+G4	108223-108527
EOG09370RCD	JTT+G4	108528-109317
EOG09370RCQ	JTT+G4	109318-109625
EOG09370RCS	JTT-DCMUT+G4	109626-110095
EOG09370RIT	LG+G4	110096-110305
EOG09370RJN	DAYHOFF+G4	110306-110658
EOG09370RRJ	LG+G4	110659-110942
EOG09370S1Z	JTT+G4	110943-111196
EOG09370S3E	JTT+G4	111197-111411
EOG09370S4T	JTT+G4	111412-111742
EOG09370SC9	JTT+G4	111743-111991
EOG09370SON	LG+G4	111992-112307
EOG09370SPQ	JTT+G4	112308-113014
EOG09370SV2	DAYHOFF+I	113015-113214
EOG09370SYK	JTT+G4	113215-113743
EOG09370T6W	LG+G4	113744-113989
EOG09370TBD	JTT+G4	113990-114212
EOG09370TBG	JTT+G4	114213-114758
EOG09370TCX	JTT+G4	114759-115043
EOG09370TFO	LG+G4	115044-115462
EOG09370TG2	JTT-DCMUT+G4	115463-115647
EOG09370TG6	WAG+G4	115648-115853
EOG09370TH4	JTT+G4	115854-116122
EOG09370TP2	JTT-DCMUT+G4	116123-116456
EOG09370TS7	JTT+G4	116457-116757
EOG09370U0A	DAYHOFF+G4	116758-117046
EOG09370U71	LG+G4	117047-117365
EOG09370UEC	JTT+G4	117366-117628
EOG09370UG9	JTT+G4	117629-117859
EOG09370UID	VT+G4	117860-118029
EOG09370UO4	JTT-DCMUT+G4	118030-118296
EOG09370UR1	JTT-DCMUT+G4	118297-118507
EOG09370USJ	JTT+I	118508-118768
EOG09370UV4	VT+G4	118769-118967
EOG09370V9R	JTT+G4	118968-119233
EOG09370VLM	LG+G4	119234-119394
EOG09370VTP	JTT+G4	119395-119822
EOG09370W44	LG+G4	119823-120050
EOG09370W6N	JTT+G4	120051-120252
EOG09370W86	JTT-DCMUT+G4	120253-120456
EOG09370WWI	JTT+G4	120457-120683
EOG09370WYG	CPREV+G4	120684-120882
EOG09370WZX	JTT+G4	120883-121103
EOG09370X1T	LG+G4	121104-121229
EOG09370XFG	LG+G4	121230-121410
EOG09370XFJ	JTT+G4	121411-121751
EOG09370XO6	CPREV+I+G4	121752-121941
EOG09370Y63	LG+G4	121942-122092
EOG09370YCN	LG+G4	122093-122240
EOG09370YSI	JTT+G4	122241-122711
EOG09370ZI7	JTT+G4	122712-122904
EOG09370ZOK	JTT+G4	122905-123544
EOG0937106D	JTT-DCMUT+G4	123545-123771
EOG0937106Y	DCMUT+G4	123772-123965
EOG09371088	JTT+G4	123966-124138
EOG093710JH	DAYHOFF+I	124139-124267
EOG093710SY	LG+G4	124268-124480
EOG093710T1	BLOSUM62+G4	124481-124619
EOG093711LC	LG+I	124620-124741
EOG093711ZO	LG+G4	124742-124965
EOG0937128O	LG+I	124966-125088
EOG0937129K	JTT+G4	125089-125258
EOG093712G8	DAYHOFF+G4	125259-125431
EOG093712Q6	JTT-DCMUT+G4	125432-125583
EOG09371330	JTT+G4	125584-125735
EOG0937133J	LG+I	125736-125871
EOG093713HJ	JTT+G4	125872-126080
EOG09371431	LG+G4	126081-126195
EOG093714Q2	JTT+G4	126196-126320
EOG093715EC	LG+G4	126321-126454
EOG09371675	JTT+I+G4	126455-126680
EOG0937167R	JTT+G4	126681-127019
EOG093716T7	JTT+G4	127020-127455
EOG093717LU	JTT+G4	127456-127531
EOG093718E9	DAYHOFF+G4	127532-127625
EOG093718EG	JTT-DCMUT+G4	127626-127719
EOG0937192A	JTT+G4	127720-128024
EOG093719IK	LG+G4	128025-128141
